# Supplementary material for: Green fluorescent genetically encoded calcium indicator based on calmodulin/M13-peptide from fungi
Source: PLoS One. 2017 Aug 24;12(8):e0183757. doi: 10.1371/journal.pone.0183757 (PMC5570312; doi:10.1371/journal.pone.0183757)
Supplement: S1 Dataset — (XLSX) [file pone.0183757.s002.xlsx]

## Sheet: Figure 2A
Wavelength (nm)	Normalized abs Ca2+ (a.u.)	Normalized abs Ca2+-free (a.u.)
250	5.63636	6.089
251	5.61818	6.06074
252	5.63636	6.14551
253	5.72727	6.25853
254	5.76364	6.35742
255	5.81818	6.47044
256	5.94545	6.6541
257	6.12727	6.92253
258	6.38182	7.23333
259	6.56364	7.48763
260	6.67273	7.60065
261	6.72727	7.65716
262	6.81818	7.78431
263	7.07273	7.99622
264	7.34545	8.30703
265	7.61818	8.56133
266	7.81818	8.77324
267	8	8.9569
268	8.21818	9.06992
269	8.45455	9.15469
270	8.67273	9.19707
271	8.83636	9.25358
272	9.01818	9.35247
273	9.21818	9.45137
274	9.45455	9.57852
275	9.69091	9.73392
276	9.87273	9.88932
277	9.98182	9.98822
278	10	10.0023
279	9.94545	9.97409
280	9.87273	9.8752
281	9.78182	9.71979
282	9.56364	9.50788
283	9.32727	9.23945
284	9.07273	8.97103
285	8.76364	8.66022
286	8.43636	8.2929
287	7.92727	7.78431
288	7.27273	7.07793
289	6.49091	6.25853
290	5.72727	5.46738
291	5.10909	4.80339
292	4.6	4.26654
293	4.14545	3.82858
294	3.69091	3.39062
295	3.27273	2.99505
296	2.89091	2.65599
297	2.6	2.37344
298	2.36364	2.16152
299	2.18182	1.99199
300	2.03636	1.86484
301	1.87273	1.72357
302	1.70909	1.59642
303	1.58182	1.49753
304	1.43636	1.37038
305	1.32727	1.28561
306	1.27273	1.21497
307	1.21818	1.14434
308	1.14545	1.10195
309	1.07273	1.05957
310	1.03636	1.03132
311	1.03636	1.01719
312	1.01818	1.00306
313	0.98182	1.03132
314	0.94545	1.03132
315	0.94545	1.03132
316	0.94545	1.04544
317	0.94545	1.05957
318	0.94545	1.08783
319	0.90909	1.08783
320	0.92727	1.08783
321	0.89091	1.11608
322	0.83636	1.13021
323	0.83636	1.11608
324	0.8	1.13021
325	0.78182	1.14434
326	0.76364	1.17259
327	0.72727	1.20085
328	0.72727	1.2291
329	0.72727	1.24323
330	0.70909	1.27148
331	0.70909	1.29974
332	0.70909	1.32799
333	0.70909	1.35625
334	0.69091	1.37038
335	0.70909	1.41276
336	0.70909	1.46927
337	0.70909	1.52578
338	0.74545	1.58229
339	0.76364	1.61055
340	0.76364	1.68118
341	0.78182	1.7377
342	0.8	1.79421
343	0.83636	1.87897
344	0.83636	1.96374
345	0.83636	2.03437
346	0.87273	2.13327
347	0.90909	2.21803
348	0.94545	2.33105
349	0.96364	2.42995
350	1	2.54297
351	1.03636	2.65599
352	1.07273	2.78314
353	1.09091	2.91029
354	1.12727	3.06569
355	1.16364	3.20697
356	1.21818	3.34824
357	1.23636	3.48952
358	1.27273	3.61667
359	1.32727	3.77207
360	1.38182	3.95573
361	1.43636	4.12526
362	1.47273	4.26654
363	1.50909	4.43607
364	1.56364	4.61973
365	1.67273	4.81751
366	1.74545	5.02943
367	1.8	5.22721
368	1.83636	5.41087
369	1.89091	5.60866
370	1.94545	5.77819
371	2.01818	5.9901
372	2.07273	6.17376
373	2.14545	6.37155
374	2.2	6.56934
375	2.25455	6.78125
376	2.29091	7.00729
377	2.30909	7.20508
378	2.34545	7.37461
379	2.4	7.54414
380	2.47273	7.7278
381	2.54545	7.91146
382	2.61818	8.08099
383	2.65455	8.22227
384	2.67273	8.33529
385	2.70909	8.49069
386	2.74545	8.63197
387	2.78182	8.78737
388	2.83636	8.88626
389	2.89091	9.01341
390	2.92727	9.16882
391	2.92727	9.29596
392	2.96364	9.42311
393	3.01818	9.49375
394	3.03636	9.57852
395	3.05455	9.69154
396	3.09091	9.76217
397	3.14545	9.81868
398	3.16364	9.86107
399	3.2	9.86107
400	3.2	9.86107
401	3.2	9.83281
402	3.2	9.80456
403	3.2	9.74805
404	3.2	9.67741
405	3.18182	9.57852
406	3.16364	9.45137
407	3.16364	9.31009
408	3.18182	9.18294
409	3.18182	9.01341
410	3.16364	8.85801
411	3.12727	8.67435
412	3.10909	8.51895
413	3.10909	8.36354
414	3.10909	8.17988
415	3.10909	7.99622
416	3.10909	7.78431
417	3.09091	7.60065
418	3.09091	7.43112
419	3.07273	7.21921
420	3.09091	7.02142
421	3.09091	6.78125
422	3.09091	6.54108
423	3.10909	6.28678
424	3.10909	6.00423
425	3.12727	5.72168
426	3.14545	5.45326
427	3.16364	5.15658
428	3.21818	4.84577
429	3.23636	4.53496
430	3.27273	4.21003
431	3.30909	3.91335
432	3.32727	3.60254
433	3.38182	3.2776
434	3.41818	2.9668
435	3.45455	2.68424
436	3.52727	2.41582
437	3.6	2.1474
438	3.69091	1.90723
439	3.78182	1.70944
440	3.87273	1.52578
441	4	1.37038
442	4.14545	1.2291
443	4.30909	1.10195
444	4.43636	0.9748
445	4.56364	0.84766
446	4.72727	0.74876
447	4.90909	0.67813
448	5.10909	0.60749
449	5.32727	0.5651
450	5.52727	0.50859
451	5.74545	0.48034
452	6	0.45208
453	6.25455	0.42383
454	6.47273	0.42383
455	6.72727	0.4097
456	7	0.38145
457	7.29091	0.38145
458	7.56364	0.38145
459	7.81818	0.36732
460	8.09091	0.35319
461	8.34545	0.33906
462	8.6	0.36732
463	8.87273	0.4097
464	9.14545	0.4097
465	9.38182	0.38145
466	9.61818	0.38145
467	9.83636	0.38145
468	10.0546	0.4097
469	10.2546	0.42383
470	10.4727	0.45208
471	10.6727	0.46621
472	10.8545	0.46621
473	11.0364	0.46621
474	11.2182	0.50859
475	11.4	0.52272
476	11.5818	0.52272
477	11.7636	0.53685
478	11.9636	0.52272
479	12.1818	0.55098
480	12.4182	0.5651
481	12.6546	0.5651
482	12.9454	0.5651
483	13.2	0.53685
484	13.4	0.52272
485	13.5818	0.53685
486	13.8545	0.55098
487	14.2	0.5651
488	14.4727	0.57923
489	14.6909	0.5651
490	14.9091	0.60749
491	15.1273	0.63574
492	15.2546	0.64987
493	15.3454	0.63574
494	15.3636	0.64987
495	15.3636	0.69225
496	15.3454	0.72051
497	15.2546	0.73464
498	15	0.73464
499	14.6546	0.74876
500	14.2182	0.74876
501	13.8182	0.76289
502	13.3091	0.80527
503	12.6909	0.83353
504	12.0182	0.83353
505	11.2909	0.84766
506	10.4909	0.86178
507	9.67273	0.86178
508	8.78182	0.84766
509	7.92727	0.83353
510	7.05455	0.80527
511	6.2	0.79115
512	5.38182	0.77702
513	4.61818	0.72051
514	3.92727	0.69225
515	3.29091	0.62161
516	2.72727	0.5651
517	2.25455	0.50859
518	1.87273	0.43796
519	1.54545	0.39557
520	1.25455	0.35319
521	0.98182	0.31081
522	0.81818	0.26842
523	0.65455	0.19779
524	0.52727	0.1554
525	0.41818	0.14128
526	0.32727	0.14128
527	0.25455	0.12715
528	0.18182	0.11302
529	0.12727	0.08477
530	0.09091	0.05651
531	0.07273	0.07064
532	0.09091	0.09889
533	0.07273	0.09889
534	0.03636	0.08477
535	0.03636	0.07064
536	0.01818	0.07064
537	0.01818	0.07064
538	0	0.08477
539	0.03636	0.08477
540	0.05455	0.09889
541	0.01818	0.08477
542	-0.01818	0.05651
543	-0.01818	0.05651
544	-0.01818	0.05651
545	-0.01818	0.05651
546	0	0.04238
547	-0.01818	0.04238
548	-0.03636	0.07064
549	-0.01818	0.08477
550	0	0.08477
551	0.01818	0.07064
552	0.03636	0.07064
553	0.01818	0.05651
554	0	0.07064
555	-0.03636	0.07064
556	-0.03636	0.07064
557	0	0.05651
558	0	0.05651
559	0	0.05651
560	-0.01818	0.07064
561	-0.01818	0.05651
562	0	0.04238
563	0.01818	0.05651
564	0	0.05651
565	-0.01818	0.07064
566	-0.01818	0.05651
567	0.01818	0.04238
568	0.01818	0.04238
569	0.01818	0.07064
570	0.01818	0.08477
571	0.01818	0.07064
572	0.01818	0.04238
573	0	0.04238
574	0	0.02826
575	-0.01818	0.02826
576	-0.05455	0.04238
577	-0.01818	0.05651
578	-0.03636	0.05651
579	-0.03636	0.04238
580	-0.03636	0.07064
581	-0.01818	0.09889
582	0.01818	0.07064
583	0.01818	0.04238
584	0.01818	0.02826
585	0	0.04238
586	0	0.08477
587	-0.01818	0.08477
588	0	0.07064
589	0	0.05651
590	-0.01818	0.04238
591	-0.03636	0.04238
592	-0.05455	0.02826
593	-0.03636	0.02826
594	-0.01818	0.04238
595	-0.01818	0.04238
596	0	0.05651
597	0.01818	0.05651
598	0.01818	0.04238
599	-0.03636	0.04238
600	-0.01818	0.04238

## Sheet: Figure 2B
Wavelength (nm)	Normalized Ex Ca2+-free (a.u.)	Normalized Ex Ca2+ (a.u.)		Wavelength (nm)	Normalized Em402 Ca2+ (a.u.)	Normalized Em402 Ca2+-free (a.u.)		Wavelength (nm)	Normalized Em493 Ca2+ (a.u.)	Normalized Em493 Ca2+-free (a.u.)
325	0.75283	0.26438		412	0.01411	0.01879		503	3.55925	0.18494
326	0.78886	0.26467		413	0.01329	0.01769		504	4.14267	0.2132
327	0.82857	0.24783		414	0.0128	0.01843		505	4.76091	0.24899
328	0.84993	0.25356		415	0.01211	0.01799		506	5.37499	0.28694
329	0.87088	0.25172		416	0.01155	0.01645		507	5.99382	0.32614
330	0.89605	0.222		417	0.01088	0.01553		508	6.64705	0.3734
331	0.89721	0.2185		418	0.01046	0.0156		509	7.3221	0.42772
332	0.9197	0.21412		419	0.01032	0.01632		510	7.96241	0.47612
333	0.95914	0.22174		420	0.00989	0.01679		511	8.50961	0.52559
334	0.99784	0.23338		421	0.00947	0.01749		512	9.00478	0.57611
335	1.03118	0.21904		422	0.00964	0.01875		513	9.43761	0.62426
336	1.04872	0.20567		423	0.00992	0.02008		514	9.75808	0.67012
337	1.10022	0.21431		424	0.00983	0.02257		515	9.96357	0.70586
338	1.15901	0.24185		425	0.01044	0.02528		516	10.0115	0.73579
339	1.18274	0.24712		426	0.01148	0.02696		517	9.91007	0.75928
340	1.21722	0.24413		427	0.01242	0.02965		518	9.68375	0.76876
341	1.29406	0.25847		428	0.0136	0.03365		519	9.38006	0.76581
342	1.36545	0.26051		429	0.01512	0.03659		520	9.01526	0.74963
343	1.4186	0.24742		430	0.01616	0.03951		521	8.57602	0.72537
344	1.48327	0.26071		431	0.0168	0.04483		522	8.11379	0.70288
345	1.5407	0.27862		432	0.0182	0.05152		523	7.61718	0.66429
346	1.62909	0.28122		433	0.02023	0.05667		524	7.13837	0.61448
347	1.74803	0.29569		434	0.02187	0.06122		525	6.69752	0.58143
348	1.82807	0.31213		435	0.02263	0.06743		526	6.29402	0.55148
349	1.90573	0.32634		436	0.02391	0.07259		527	5.94163	0.51048
350	1.99529	0.34063		437	0.02573	0.07723		528	5.61924	0.47881
351	2.09793	0.36127		438	0.02685	0.08199		529	5.32126	0.44935
352	2.22123	0.37573		439	0.02813	0.08774		530	5.06741	0.41773
353	2.34149	0.39389		440	0.02957	0.09355		531	4.84295	0.39655
354	2.44636	0.4183		441	0.03113	0.0987		532	4.62822	0.37644
355	2.54816	0.42347		442	0.0335	0.10438		533	4.42176	0.35599
356	2.68582	0.44005		443	0.0356	0.10815		534	4.22653	0.33955
357	2.86528	0.46484		444	0.03776	0.11046		535	4.08014	0.32241
358	3.03241	0.48363		445	0.03916	0.11416		536	3.9662	0.30499
359	3.20341	0.5112		446	0.04065	0.11845		537	3.81418	0.29291
360	3.39814	0.5247		447	0.0426	0.12319		538	3.66246	0.28181
361	3.55219	0.54197		448	0.04447	0.13009		539	3.52778	0.27019
362	3.73669	0.57599		449	0.04685	0.13361		540	3.39155	0.25911
363	3.94789	0.60646		450	0.04832	0.13477		541	3.26413	0.24852
364	4.10766	0.63656		451	0.04886	0.13763		542	3.14907	0.23937
365	4.29173	0.6823		452	0.05065	0.14046		543	3.08585	0.23214
366	4.49206	0.71456		453	0.05353	0.14303		544	3.07927	0.23306
367	4.66788	0.74468		454	0.05655	0.14732		545	3.07221	0.2347
368	4.87121	0.77168		455	0.0619	0.15421		546	3.04966	0.2325
369	5.05754	0.78765		456	0.06654	0.15909		547	3.06273	0.23735
370	5.26251	0.8158		457	0.06987	0.16126		548	3.09141	0.24397
371	5.50992	0.85302		458	0.07422	0.16711		549	3.10961	0.24357
372	5.71863	0.88457		459	0.08028	0.17653		550	3.11415	0.24519
373	5.95243	0.90423		460	0.0854	0.18602		551	3.1044	0.24557
374	6.21386	0.92908		461	0.0886	0.19263		552	3.07796	0.24034
375	6.42089	0.96093		462	0.09173	0.19793		553	3.04517	0.23559
376	6.64555	1.00046		463	0.09504	0.2014		554	3.00237	0.23373
377	6.89562	1.03662		464	0.09613	0.20384		555	2.95207	0.23575
378	7.08622	1.05865		465	0.0948	0.20518		556	2.87351	0.23532
379	7.25863	1.09939		466	0.09434	0.20206		557	2.77429	0.22868
380	7.46696	1.1445		467	0.09219	0.19723		558	2.6767	0.21698
381	7.6612	1.16773		468	0.08749	0.19242		559	2.6047	0.20759
382	7.84843	1.1864		469	0.08341	0.18947		560	2.5147	0.20461
383	8.03151	1.21058		470	0.07935	0.18631		561	2.38542	0.19724
384	8.2011	1.24682		471	0.07519	0.17926		562	2.29795	0.184
385	8.37321	1.2614		472	0.07157	0.17233		563	2.21122	0.17754
386	8.56665	1.28504		473	0.06826	0.1716		564	2.10709	0.17662
387	8.7104	1.31082		474	0.06683	0.17141		565	2.00185	0.17219
388	8.84883	1.33776		475	0.06558	0.17022		566	1.8902	0.16235
389	9.00965	1.35447		476	0.06425	0.16741		567	1.802	0.14899
390	9.13672	1.35538		477	0.06344	0.16498		568	1.74077	0.14166
391	9.22391	1.38539		478	0.06375	0.1662		569	1.66945	0.1347
392	9.30838	1.40906		479	0.06529	0.169		570	1.58288	0.12508
393	9.4206	1.42269		480	0.06624	0.17307		571	1.50503	0.12004
394	9.53957	1.45588		481	0.06784	0.17649		572	1.43536	0.11995
395	9.67491	1.46597		482	0.06861	0.1817		573	1.38381	0.11904
396	9.74669	1.46269		483	0.06933	0.18769		574	1.32904	0.11141
397	9.78258	1.48449		484	0.0723	0.1939		575	1.26695	0.1034
398	9.8537	1.49966		485	0.0751	0.20165		576	1.2132	0.10772
399	9.90216	1.50997		486	0.07877	0.21294		577	1.1502	0.10903
400	9.93277	1.53231		487	0.08313	0.22815		578	1.0874	0.09444
401	9.98015	1.54812		488	0.08782	0.24843		579	1.03821	0.08429
402	10.0018	1.55523		489	0.0926	0.27616		580	0.99728	0.07903
403	10	1.56359		490	0.09981	0.30835		581	0.95918	0.07764
404	9.98691	1.58547		491	0.10993	0.34876		582	0.93332	0.08052
405	9.92841	1.59295		492	0.11895	0.39165		583	0.89695	0.08035
406	9.82539	1.58325		493	0.13101	0.43911		584	0.84986	0.07684
407	9.7565	1.57299		494	0.14773	0.50662		585	0.82525	0.07137
408	9.69443	1.57304		495	0.16716	0.59878		586	0.80316	0.069
409	9.57524	1.58488		496	0.18853	0.7088		587	0.78011	0.07075
410	9.43842	1.56215		497	0.21006	0.83335		588	0.75609	0.07004
411	9.33183	1.55071		498	0.23931	0.99193		589	0.71697	0.06667
412	9.18523	1.54894		499	0.27827	1.19729		590	0.68899	0.06398
413	9.02938	1.54276		500	0.32117	1.44758		591	0.67802	0.0564
414	8.95058	1.5569		501	0.37106	1.72163		592	0.65376	0.05168
415	8.83381	1.56302		502	0.42764	2.03903		593	0.61741	0.05328
416	8.66514	1.54942		503	0.49352	2.45127		594	0.59806	0.04785
417	8.48947	1.53947		504	0.57461	2.94315		595	0.5862	0.04537
418	8.31162	1.5339		505	0.6644	3.51111		596	0.55929	0.04925
419	8.18044	1.54171		506	0.75392	4.1182		597	0.5238	0.04919
420	8.04184	1.57692		507	0.84883	4.75899		598	0.50532	0.04223
421	7.85457	1.58365		508	0.95258	5.48945		599	0.4902	0.0368
422	7.64983	1.5877		509	1.06117	6.27925		600	0.46939	0.03271
423	7.46854	1.59909		510	1.17136	7.05075		601	0.45212	0.02834
424	7.28241	1.58424		511	1.26885	7.7779		602	0.4376	0.03018
425	7.04849	1.56828		512	1.35587	8.46006		603	0.41458	0.03086
426	6.79259	1.55721		513	1.4427	9.06391		604	0.40064	0.02794
427	6.5251	1.56323		514	1.5178	9.56328		605	0.39912	0.02463
428	6.23759	1.57445		515	1.55535	9.8706		606	0.37354	0.02038
429	5.95705	1.57712		516	1.56067	10.0049		607	0.34144	0.01982
430	5.67135	1.59161		517	1.55306	9.9874		608	0.32805	0.02209
431	5.38302	1.59822		518	1.52028	9.75141		609	0.31751	0.02295
432	5.08775	1.58445		519	1.46651	9.39399		610	0.3064	0.02253
433	4.75559	1.60843		520	1.40404	8.99141		611	0.31615	0.01664
434	4.41345	1.64769		521	1.32722	8.52366		612	0.30844	0.01227
435	4.08698	1.65082		522	1.24602	7.99978		613	0.27977	0.01254
436	3.74996	1.67234		523	1.16815	7.44601		614	0.26404	0.01523
437	3.37507	1.71371		524	1.09083	6.92867		615	0.25192	0.01877
438	3.01449	1.75425		525	1.02643	6.50326		616	0.24383	0.0166
439	2.6905	1.77869		526	0.97322	6.11535		617	0.24402	0.01426
440	2.42098	1.79144		527	0.91658	5.72491		618	0.23407	0.01441
441	2.15992	1.82988		528	0.85796	5.36288		619	0.2192	0.01275
442	1.8921	1.88558		529	0.80717	5.05033		620	0.21564	0.00869
443	1.67242	1.96004		530	0.77098	4.79802		621	0.21027	0.0047
444	1.4744	2.02414		531	0.74136	4.58089		622	0.19613	0.00701
445	1.27703	2.0864		532	0.71127	4.38288		623	0.1883	0.00961
446	1.10543	2.16364		533	0.67991	4.1793		624	0.18598	0.00685
447	0.96293	2.24631		534	0.64723	3.98188		625	0.17297	0.00966
448	0.84181	2.33021		535	0.62137	3.82731		626	0.16457	0.01062
449	0.72976	2.43562		536	0.60082	3.684		627	0.16761	0.00541
450	0.6239	2.56793		537	0.57597	3.52721		628	0.16426	0.00369
451	0.5466	2.69307		538	0.55151	3.36258		629	0.15198	0.00409
452	0.49186	2.82227		539	0.53013	3.21537		630	0.14109	0.00517
453	0.44601	2.94035		540	0.50762	3.08373		631	0.14267	0.00936
454	0.41059	3.0626		541	0.49097	2.98209		632	0.14726	0.00982
455	0.38597	3.23542		542	0.48009	2.92314		633	0.13912	0.00717
456	0.36766	3.40551		543	0.46736	2.88079		634	0.13047	0.00631
457	0.3555	3.55532		544	0.46291	2.87005		635	0.13036	-0.00386
458	0.35705	3.72987		545	0.47031	2.87357		636	0.12922	-0.01025
459	0.37678	3.89672		546	0.4717	2.87864		637	0.12771	-0.00746
460	0.38389	4.06909		547	0.46836	2.90338		638	0.115	-0.00349
461	0.38395	4.25538		548	0.46789	2.94602		639	0.10743	0.00192
462	0.40062	4.44297		549	0.46947	2.98392		640	0.10899	0.00374
463	0.41304	4.63819		550	0.47352	2.9834		641	0.10096	-0.00191
464	0.41753	4.81147		551	0.47501	2.97849		642	0.08946	-0.00377
465	0.43086	4.99813		552	0.47199	2.98165		643	0.08827	-0.00342
466	0.44718	5.17982		553	0.46885	2.95681		644	0.0844	-0.00328
467	0.45258	5.3102		554	0.46164	2.90897		645	0.07581	-0.00329
468	0.46515	5.47462		555	0.45533	2.85382		646	0.08774	-0.00327
469	0.47384	5.63473		556	0.44845	2.80729		647	0.09242	0.00227
470	0.47819	5.75544		557	0.43366	2.74218		648	0.0823	0.000718402
471	0.49815	5.87956		558	0.41822	2.64341		649	0.07524	-0.00551
472	0.50729	5.9719		559	0.40204	2.55228		650	0.06718	-0.00763
473	0.51202	6.05451		560	0.39057	2.45455		651	0.06728	-0.00843
474	0.5227	6.17421		561	0.37424	2.34922		652	0.06344	-0.00517
475	0.53889	6.30242		562	0.35672	2.2599		653	0.0584	-0.00174
476	0.56153	6.40909		563	0.343	2.16029		654	0.06147	-0.00793
477	0.57694	6.51123		564	0.3227	2.05888		655	0.06967	-0.01247
478	0.5768	6.61723		565	0.30403	1.96489		656	0.07507	-0.01283
479	0.57586	6.7427		566	0.29318	1.86721		657	0.07525	-0.01561
480	0.58936	6.89659		567	0.27962	1.7768		658	0.0783	-0.01027
481	0.59972	7.03994		568	0.26724	1.69491		659	0.0706	-0.00734
482	0.60869	7.17192		569	0.26272	1.62182		660	0.05912	-0.01159
483	0.61936	7.35174		570	0.25048	1.55327		661	0.051	-0.0118
484	0.63561	7.51353		571	0.2367	1.48754		662	0.04868	-0.00927
485	0.64086	7.61597		572	0.22634	1.42779		663	0.03582	-0.01264
486	0.63506	7.73572		573	0.21638	1.36841		664	0.02448	-0.02213
487	0.65999	7.89937		574	0.20697	1.29511		665	0.03361	-0.0185
488	0.68405	8.08766		575	0.1997	1.22489		666	0.04733	-0.00616
489	0.69724	8.29779		576	0.19218	1.16562		667	0.0339	-0.00785
490	0.69847	8.48381		577	0.18184	1.10899		668	0.02201	-0.01865
491	0.69662	8.69058		578	0.17218	1.05614		669	0.03683	-0.02096
492	0.72228	8.93071		579	0.1649	1.00676		670	0.04202	-0.02189
493	0.74664	9.11617		580	0.15802	0.96806		671	0.04139	-0.02839
494	0.76394	9.2947		581	0.14851	0.9324		672	0.036	-0.02774
495	0.80133	9.50145		582	0.1381	0.89351		673	0.02888	-0.02316
496	0.84426	9.66341		583	0.13524	0.8566		674	0.04114	-0.02024
497	0.87206	9.82807		584	0.1317	0.8191		675	0.04842	-0.01789
498	0.90088	9.95071		585	0.1235	0.78604		676	0.03078	-0.02215
499	0.92478	9.9893		586	0.12051	0.75991		677	0.03126	-0.02045
500	0.93927	10.0014		587	0.11779	0.72931		678	0.03453	-0.01346
501	0.96309	9.95345		588	0.11169	0.70306		679	0.02373	-0.02143
502	0.99819	9.87384		589	0.10589	0.66998		680	0.02343	-0.02937
503	1.02866	9.8273		590	0.10097	0.6318		681	0.02674	-0.02369
504	1.06825	9.74296		591	0.09921	0.61032		682	0.02813	-0.02384
505	1.12499	9.49878		592	0.10117	0.59476		683	0.02231	-0.02584
506	1.1558	9.13614		593	0.10145	0.57507		684	0.03047	-0.01764
507	1.16011	8.72819		594	0.09784	0.55475		685	0.04663	-0.01689
508	1.17134	8.2728		595	0.09103	0.53688		686	0.02545	-0.02042
509	1.19836	7.76221		596	0.08898	0.52189		687	0.00513	-0.01809
510	1.20402	7.20902		597	0.08683	0.50357		688	0.00865	-0.01557
511	1.20848	6.61236		598	0.07845	0.48092		689	0.00284	-0.0149
512	1.21071	6.00638		599	0.07308	0.46868		690	0.000991228	-0.02074
513	1.18059	5.40462		600	0.07203	0.45571		691	0.01485	-0.02491
514	1.13233	4.78113		601	0.07101	0.43599		692	0.00477	-0.02252
515	1.07056	4.1831		602	0.06951	0.42032		693	-0.02079	-0.02607
516	1.00619	3.60944		603	0.07261	0.40257		694	-0.01439	-0.03169
517	0.91301	3.04549		604	0.07224	0.38442		695	0.01837	-0.02541
518	0.82296	2.53465		605	0.06261	0.37369		696	0.05298	-0.02793
519	0.74206	2.11409		606	0.06003	0.36584		697	0.05315	-0.02228
520	0.68607	1.76182		607	0.05964	0.35161		698	0.03377	-0.01187
521	0.6143	1.44958		608	0.06095	0.33282		699	0.01524	-0.01735
522	0.51573	1.16355		609	0.06203	0.31644		700	-0.00308	-0.01929
523	0.43383	0.92569		610	0.056	0.30295		700	-0.00308
524	0.38639	0.74569		611	0.05117	0.29382		700	-0.00308
525	0.34909	0.64142		612	0.04762	0.28759		700	-0.00308
526	0.28109	0.54852		613	0.04711	0.27456		700	-0.00308
527	0.24015	0.42151		614	0.04629	0.25579		700	-0.00308
528	0.2178	0.34955		615	0.0422	0.24178		700	-0.00308
529	0.18745	0.30692		616	0.03962	0.23251		700	-0.00308
530	0.17243	0.26893		617	0.03755	0.2289		700	-0.00308
531	0.17449	0.23993		618	0.03387	0.22536		700	-0.00308
532	0.17425	0.22394		619	0.02908	0.21607		700	-0.00308
533	0.17774	0.2041		620	0.02805	0.20405		700	-0.00308
534	0.18645	0.18654		621	0.03165	0.19843		700	-0.00308
535	0.18993	0.18343		622	0.03401	0.18975		700	-0.00308
536	0.19352	0.18893		623	0.03102	0.17252		700	-0.00308
537	0.20911	0.18208		624	0.02528	0.16706		700	-0.00308
538	0.22127	0.17411		625	0.02306	0.16269		700	-0.00308
539	0.22468	0.18302		626	0.02445	0.15881		700	-0.00308
540	0.2429	0.2034		627	0.02302	0.15304		700	-0.00308
				628	0.02067	0.14476		700	-0.00308
				629	0.01998	0.142		700	-0.00308
				630	0.01877	0.13276		700	-0.00308
				631	0.01737	0.12768		700	-0.00308
				632	0.01751	0.12322		700	-0.00308
				633	0.02177	0.11416		700	-0.00308
				634	0.02178	0.10701		700	-0.00308
				635	0.01881	0.10459		700	-0.00308
				636	0.01684	0.10379		700	-0.00308
				637	0.01631	0.10137		700	-0.00308
				638	0.01677	0.09609		700	-0.00308
				639	0.01753	0.08883		700	-0.00308
				640	0.01841	0.08375		700	-0.00308
				641	0.01609	0.07741		700	-0.00308
				642	0.01374	0.07665		700	-0.00308
				643	0.01306	0.07697		700	-0.00308
				644	0.00946	0.07536		700	-0.00308
				645	0.0078	0.07534		700	-0.00308
				646	0.00785	0.06875		700	-0.00308
				647	0.00855	0.06636		700	-0.00308
				648	0.01302	0.06443		700	-0.00308
				649	0.01403	0.06016		700	-0.00308
				650	0.01142	0.05833		700	-0.00308
				651	0.01127	0.05581		700	-0.00308
				652	0.01064	0.05723		700	-0.00308
				653	0.00673	0.05636		700	-0.00308
				654	0.00418	0.05475		700	-0.00308
				655	0.00924	0.05541		700	-0.00308
				656	0.01491	0.04968		700	-0.00308
				657	0.01161	0.04283		700	-0.00308
				658	0.00521	0.03809		700	-0.00308
				659	0.00519	0.03588		700	-0.00308
				660	0.00657	0.04015		700	-0.00308
				661	0.00359	0.0439		700	-0.00308
				662	0.00549	0.03681		700	-0.00308
				663	0.00687	0.02895		700	-0.00308
				664	0.003	0.02751		700	-0.00308
				665	0.00176	0.02735		700	-0.00308
				666	0.00435	0.02753		700	-0.00308
				667	0.00295	0.02365		700	-0.00308
				668	0.000998505	0.02048		700	-0.00308
				669	-0.000464323	0.02177		700	-0.00308
				670	-0.00332	0.02236		700	-0.00308
				671	-0.00109	0.01724		700	-0.00308
				672	0.00206	0.01459		700	-0.00308
				673	0.00233	0.01492		700	-0.00308
				674	0.00329	0.01062		700	-0.00308
				675	0.00534	0.007		700	-0.00308
				676	0.00347	0.00583		700	-0.00308
				677	-0.00058303	0.00193		700	-0.00308
				678	0.000705414	0.000665693		700	-0.00308
				679	0.00382	0.00267		700	-0.00308
				680	0.00125	0.00337		700	-0.00308
				681	-0.00328	0.00871		700	-0.00308
				682	-0.00767	0.01054		700	-0.00308
				683	-0.00631	0.00349		700	-0.00308
				684	-0.000178061	-0.00146		700	-0.00308
				685	0.00383	-0.000466423		700	-0.00308
				686	0.00519	-0.00152		700	-0.00308
				687	0.000710667	-0.00183		700	-0.00308
				688	0.00129	-0.0048		700	-0.00308
				689	0.000382909	-0.00435		700	-0.00308
				690	-0.000879273	-0.00293		700	-0.00308
				691	0.00503	0.00050438		700	-0.00308
				692	0.00381	0.00151		700	-0.00308
				693	-0.00311	-0.00996		700	-0.00308
				694	-0.00546	-0.01087		700	-0.00308
				695	-0.0018	-0.00361		700	-0.00308
				696	-0.000616121	-0.00751		700	-0.00308
				697	-0.00018804	-0.00717		700	-0.00308
				698	-6.25051e-05	-0.00723		700	-0.00308
				699	1.05051e-06	-0.01371		700	-0.00308
				700	0.00239	-0.01111		700	-0.00308

## Sheet: Figure 2C
pH	Normalized fluorescence (Ex402) Ca2+-free (a.u.)	Error	Normalized fluorescence (Ex402) Ca2+ (a.u.)	Error	Dynamic range (fold)	Error
3.5	0.0099	0.00629	0.00427	0.00258	2.65797	1.98309
4	0.10458	0.00596	0.02003	0.00902	5.3064	1.5474
4.5	0.33023	0.02679	0.06306	0.00417	4.88344	0.3922
5	0.60029	0.12589	0.13496	0.00216	4.13966	0.69228
5.5	1.1266	0.30069	0.26017	0.01775	4.03917	0.8841
6	2.43818	0.39991	0.48014	0.03106	4.73523	0.65825
6.5	4.92415	0.17992	0.79871	0.05294	5.74946	0.32628
7	7.71379	0.04068	1.10037	0.03441	6.52677	0.15488
7.5	9.18442	0	1.28205	0	6.66667	1.26441e-07
8	9.80086	0.14784	1.28712	0.17335	7.15374	0.76807
8.5	10.0553	0.24785	1.42109	0.06425	6.5914	0.25913
9	10.0002	0.14861	1.49794	0.12297	6.23394	0.40163

## Sheet: Figure 2D
pH	Normalized fluorescence (Ex490) Ca2+ (a.u.)	Error	Normalized fluorescence (Ex490) Ca2+-free (a.u.)	Error	Dynamic range (fold)	Error
3.5	0.00506	0.00794	0.00415	0.00748	0.69291	0.7315
4	0.01397	0.0042	0.03345	0.01097	0.70473	0.19685
4.5	0.00554	0.00816	0.03018	0.00642	0.30963	0.30387
5	0.07218	0.06471	0.05913	0.01825	2.00417	1.05476
5.5	0.19726	0.13495	0.15359	0.02166	2.01532	0.6326
6	0.53204	0.30482	0.33485	0.07651	2.56806	0.79632
6.5	1.33557	0.57242	0.43914	0.00757	4.77724	0.66242
7	3.23192	0.93633	0.5872	0.00988	8.71207	0.55493
7.5	6.04687	1.19476	0.68269	0	14.0845	0
8	8.09718	1.81419	0.73426	0.02092	17.5262	0.9204
8.5	9.78622	1.18752	0.75538	0.0066	20.6946	0.93375
9	10.0049	1.38462	0.74318	0.01337	21.4994	1.20296

## Sheet: Figure 2E
Time (min)	Normalized fluorescence for FGCaMP (Ex402) Ca2+ (a.u.)		Time (min)	Normalized fluorescence for mEGFP
0.13727	0.05734		0.09967	0
0.68636	0.20719		1.29565	0.55406
1.23545	0.35591		2.49164	1.10388
1.78455	0.5035		3.68763	1.62686
2.33364	0.64994		4.88361	2.12407
2.88273	0.79525		6.0796	2.59653
3.43182	0.93943		7.27559	3.04524
3.98091	1.08246		8.47157	3.47117
4.53	1.22436		9.66756	3.87527
5.07909	1.36513		10.8636	4.25842
5.62818	1.50476		12.0595	4.62152
6.17727	1.64325		13.2555	4.96541
6.72636	1.7806		14.4515	5.29091
7.27545	1.91682		15.6475	5.59882
7.82455	2.0519		16.8435	5.88991
8.37364	2.18584		18.0395	6.16491
8.92273	2.31865		19.2355	6.42455
9.47182	2.45032		20.4314	6.66952
10.0209	2.58085		21.6274	6.90049
10.57	2.71025		22.8234	7.1181
11.1191	2.83851		24.0194	7.32297
11.6682	2.96564		25.2154	7.51571
12.2173	3.09162		26.4114	7.6969
12.7664	3.21647		27.6074	7.86709
13.3155	3.34019		28.8033	8.02681
13.8645	3.46277		29.9993	8.17659
14.4136	3.58421		31.1953	8.31693
14.9627	3.70451		32.3913	8.4483
15.5118	3.82368		33.5873	8.57116
16.0609	3.94171		34.7833	8.68596
16.61	4.0586		35.9793	8.79311
17.1591	4.17436		37.1752	8.89304
17.7082	4.28898		38.3712	8.98613
18.2573	4.40247		39.5672	9.07275
18.8064	4.51482		40.7632	9.15327
19.3555	4.62603		41.9592	9.22803
19.9046	4.7361		43.1552	9.29736
20.4536	4.84504		44.3512	9.36157
21.0027	4.95284		45.5472	9.42098
21.5518	5.05951		46.7431	9.47587
22.1009	5.16503		47.9391	9.52651
22.65	5.26943		49.1351	9.57318
23.1991	5.37268		50.3311	9.61611
23.7482	5.4748		51.5271	9.65555
24.2973	5.57578		52.7231	9.69174
24.8464	5.67562		53.9191	9.72488
25.3955	5.77433		55.115	9.75518
25.9445	5.8719		56.311	9.78284
26.4936	5.96834		57.507	9.80805
27.0427	6.06364		58.703	9.83099
27.5918	6.1578		59.899	9.85181
28.1409	6.25082		61.095	9.87069
28.69	6.34271		62.291	9.88777
29.2391	6.43346		63.487	9.90319
29.7882	6.52308		64.6829	9.91708
30.3373	6.61156		65.8789	9.92959
30.8864	6.6989		67.0749	9.94081
31.4354	6.78511		68.2709	9.95087
31.9845	6.87017		69.4669	9.95987
32.5336	6.95411		70.6629	9.96791
33.0827	7.0369		71.8589	9.97508
33.6318	7.11856		73.0549	9.98146
34.1809	7.19908		74.2508	9.98715
34.73	7.27847		75.4468	9.99221
35.2791	7.35672
35.8282	7.43383
36.3773	7.5098
36.9264	7.58464
37.4755	7.65835
38.0245	7.73091
38.5736	7.80234
39.1227	7.87263
39.6718	7.94179
40.2209	8.00981
40.77	8.07669
41.3191	8.14244
41.8682	8.20705
42.4173	8.27052
42.9664	8.33285
43.5155	8.39405
44.0645	8.45412
44.6136	8.51304
45.1627	8.57083
45.7118	8.62748
46.2609	8.683
46.81	8.73738
47.3591	8.79062
47.9082	8.84273
48.4573	8.8937
49.0064	8.94353
49.5555	8.99223
50.1046	9.03979
50.6536	9.08621
51.2027	9.1315
51.7518	9.17565
52.3009	9.21866
52.85	9.26054
53.3991	9.30128
53.9482	9.34088
54.4973	9.37935
55.0464	9.41668
55.5954	9.45287
56.1446	9.48793
56.6936	9.52185
57.2427	9.55463
57.7918	9.58628
58.3409	9.61679
58.89	9.64616
59.4391	9.6744
59.9882	9.7015
60.5373	9.72746
61.0864	9.75229
61.6354	9.77598
62.1846	9.79853
62.7336	9.81995
63.2827	9.84023
63.8318	9.85937
64.3809	9.87738
64.93	9.89425
65.4791	9.90998
66.0282	9.92458
66.5773	9.93804
67.1264	9.95037
67.6754	9.96155
68.2245	9.9716
68.7736	9.98052
69.3227	9.9883
69.8718	9.99494
70.4209	10.0004
70.97	10.0048
71.5191	10.008
72.0682	10.0101
72.6173	10.0111
73.1664	10.0109
73.7155	10.0096
74.2645	10.0071
74.8136	10.0036
75.3627	9.99883
75.9118	9.99297

## Sheet: Figure 2F
Time (s)	Normalized fluorescence for FGCaMP (Ex470) Ca2+ (a.u.)		Time (s)	Normalized fluorescence for FGCaMP (Ex355) Ca2+-free (a.u.)		Time (s)	Normalized fluorescence for mEGFP		Time (s)	Normalized fluorescence for mTagBFP2
0	10.2		0	10		0	10.0601		0	10.2
23.1492	9.54615		5.2428	9.28419		17.6106	9.43405		4.99	9.31831
46.2985	8.76771		10.4856	8.72115		35.2212	8.83664		9.98	8.37264
69.4477	8.07787		15.7284	8.18085		52.8318	8.26729		14.97	7.51748
92.597	7.47056		20.9712	7.66324		70.4424	7.72539		19.96	6.74715
115.746	6.93973		26.214	7.16827		88.053	7.21034		24.95	6.05598
138.895	6.47934		31.4568	6.69588		105.664	6.72153		29.94	5.43831
162.045	6.08333		36.6996	6.24603		123.274	6.25835		34.93	4.88847
185.194	5.74564		41.9424	5.81866		140.885	5.8202		39.92	4.40078
208.343	5.46023		47.1852	5.41373		158.495	5.40647		44.91	3.96957
231.493	5.22103		52.428	5.03117		176.106	5.01656		49.9	3.58919
254.642	5.022		57.6708	4.67095		193.717	4.64986		54.89	3.25395
277.791	4.85708		62.9136	4.33301		211.327	4.30576		59.88	2.95818
300.94	4.72022		68.1564	4.01729		228.938	3.98365		64.87	2.69623
324.089	4.60537		73.3992	3.72376		246.548	3.68293		69.86	2.46241
347.239	4.50647		78.642	3.45235		264.159	3.403		74.85	2.25106
370.388	4.41748		83.8848	3.20301		281.77	3.14324		79.84	1.91908
			89.1276	2.97569		299.38	2.90305		84.83	1.79875
			94.3704	2.77035		316.991	2.68183		89.82	1.72356
			99.6132	2.58693		334.601	2.47896
			104.856	2.42538		352.212	2.29384
			110.099	2.28565		369.823	2.12587
			115.342	2.16769		387.433	1.97443

## Sheet: Figure 3A
[Ca2+] (nM)	Normalized fluorescence for FGCaMP (Ex402) (a.u.)		[Ca2+] (nM)	Normalized fluorescence for FGCaMP (Ex490) (a.u.)		[Ca2+] (nM)	Normalized ratio for FGCaMP (Ex402)/FGCaMP (Ex490) (a.u.)	Normalized ratio for FGCaMP (Ex490)/FGCaMP (Ex402) (a.u.)
1.35	0.97377		1.377	0.00232		1.35	1	1.21063e-07
22.95	1.035		23.409	8.46231e-10		1.35238	1	1.21575e-07
51.3	0.98252		52.326	0.00541		1.35477	1	1.22088e-07
87.75	0.94851		89.505	0.01646		1.35716	1	1.22604e-07
135	0.9038		137.7	0.04275		1.35955	1	1.23123e-07
202.5	0.6968		206.55	0.12795		1.36195	1	1.23643e-07
303.75	0.43344		309.825	0.28561		1.36435	1	1.24166e-07
473.85	0.20117		483.327	0.42552		1.36676	1	1.24691e-07
812.7	0.05345		828.954	0.47509		1.36917	1	1.25219e-07
1822.5	0.01458		1858.95	0.54985		1.37158	1	1.25748e-07
52650	0		2740.23	0.60408		1.374	1	1.26281e-07
			4475.25	0.73403		1.37642	1	1.26815e-07
			8248.23	0.84999		1.37885	1	1.27352e-07
			11470.4	0.93054		1.38128	1	1.27891e-07
			18245.2	0.95771		1.38372	1	1.28432e-07
			53703	1		1.38616	1	1.28976e-07
						1.3886	1	1.29522e-07
						1.39105	1	1.30071e-07
						1.39351	1	1.30622e-07
						1.39597	1	1.31176e-07
						1.39843	1	1.31732e-07
						1.40089	1	1.3229e-07
						1.40336	1	1.32851e-07
						1.40584	1	1.33414e-07
						1.40832	1	1.3398e-07
						1.4108	1	1.34548e-07
						1.41329	1	1.35119e-07
						1.41578	1	1.35692e-07
						1.41828	1	1.36268e-07
						1.42078	1	1.36846e-07
						1.42329	1	1.37427e-07
						1.4258	1	1.3801e-07
						1.42831	1	1.38596e-07
						1.43083	1	1.39185e-07
						1.43336	1	1.39776e-07
						1.43588	1	1.4037e-07
						1.43842	1	1.40966e-07
						1.44095	1	1.41565e-07
						1.4435	1	1.42167e-07
						1.44604	1	1.42771e-07
						1.44859	1	1.43378e-07
						1.45115	1	1.43987e-07
						1.45371	1	1.446e-07
						1.45627	1	1.45215e-07
						1.45884	1	1.45832e-07
						1.46141	1	1.46453e-07
						1.46399	1	1.47076e-07
						1.46657	1	1.47702e-07
						1.46916	1	1.48331e-07
						1.47175	1	1.48962e-07
						1.47434	1	1.49596e-07
						1.47694	1	1.50233e-07
						1.47955	1	1.50873e-07
						1.48216	1	1.51516e-07
						1.48477	1	1.52161e-07
						1.48739	1	1.5281e-07
						1.49002	1	1.53461e-07
						1.49264	1	1.54115e-07
						1.49528	1	1.54772e-07
						1.49791	1	1.55432e-07
						1.50056	1	1.56095e-07
						1.5032	1	1.5676e-07
						1.50585	1	1.57429e-07
						1.50851	1	1.58101e-07
						1.51117	1	1.58775e-07
						1.51384	1	1.59453e-07
						1.51651	1	1.60133e-07
						1.51918	1	1.60817e-07
						1.52186	1	1.61503e-07
						1.52454	1	1.62193e-07
						1.52723	1	1.62886e-07
						1.52993	1	1.63581e-07
						1.53262	1	1.6428e-07
						1.53533	1	1.64982e-07
						1.53804	1	1.65687e-07
						1.54075	1	1.66395e-07
						1.54347	1	1.67107e-07
						1.54619	1	1.67821e-07
						1.54891	1	1.68539e-07
						1.55165	1	1.69259e-07
						1.55438	1	1.69983e-07
						1.55712	1	1.70711e-07
						1.55987	1	1.71441e-07
						1.56262	1	1.72175e-07
						1.56538	1	1.72912e-07
						1.56814	1	1.73652e-07
						1.57091	1	1.74395e-07
						1.57368	1	1.75142e-07
						1.57645	1	1.75892e-07
						1.57923	1	1.76645e-07
						1.58202	1	1.77402e-07
						1.58481	1	1.78162e-07
						1.5876	1	1.78925e-07
						1.5904	1	1.79692e-07
						1.59321	1	1.80462e-07
						1.59602	1	1.81236e-07
						1.59883	1	1.82013e-07
						1.60165	1	1.82794e-07
						1.60448	1	1.83578e-07
						1.60731	1	1.84365e-07
						1.61014	1	1.85156e-07
						1.61298	1	1.85951e-07
						1.61583	1	1.86749e-07
						1.61868	1	1.8755e-07
						1.62153	1	1.88355e-07
						1.62439	1	1.89164e-07
						1.62726	1	1.89976e-07
						1.63013	1	1.90792e-07
						1.633	1	1.91612e-07
						1.63588	1	1.92435e-07
						1.63877	1	1.93262e-07
						1.64166	1	1.94092e-07
						1.64455	1	1.94927e-07
						1.64745	1	1.95764e-07
						1.65036	1	1.96606e-07
						1.65327	1	1.97452e-07
						1.65619	1	1.98301e-07
						1.65911	1	1.99154e-07
						1.66203	1	2.0001e-07
						1.66496	1	2.00871e-07
						1.6679	1	2.01735e-07
						1.67084	1	2.02604e-07
						1.67379	1	2.03476e-07
						1.67674	1	2.04352e-07
						1.6797	1	2.05232e-07
						1.68266	1	2.06115e-07
						1.68563	1	2.07003e-07
						1.6886	1	2.07895e-07
						1.69158	1	2.0879e-07
						1.69456	1	2.0969e-07
						1.69755	1	2.10594e-07
						1.70055	1	2.11502e-07
						1.70355	1	2.12413e-07
						1.70655	1	2.13329e-07
						1.70956	1	2.14249e-07
						1.71258	1	2.15173e-07
						1.7156	1	2.16101e-07
						1.71862	1	2.17033e-07
						1.72165	1	2.1797e-07
						1.72469	1	2.18911e-07
						1.72773	1	2.19855e-07
						1.73078	1	2.20804e-07
						1.73383	1	2.21758e-07
						1.73689	1	2.22715e-07
						1.73995	1	2.23677e-07
						1.74302	1	2.24643e-07
						1.7461	1	2.25614e-07
						1.74918	1	2.26588e-07
						1.75226	1	2.27567e-07
						1.75535	1	2.28551e-07
						1.75845	1	2.29539e-07
						1.76155	1	2.30531e-07
						1.76466	1	2.31528e-07
						1.76777	1	2.32529e-07
						1.77089	1	2.33535e-07
						1.77401	1	2.34545e-07
						1.77714	1	2.3556e-07
						1.78027	1	2.36579e-07
						1.78341	1	2.37603e-07
						1.78656	1	2.38631e-07
						1.78971	1	2.39664e-07
						1.79287	1	2.40702e-07
						1.79603	1	2.41744e-07
						1.7992	1	2.42791e-07
						1.80237	1	2.43842e-07
						1.80555	1	2.44899e-07
						1.80873	1	2.4596e-07
						1.81192	1	2.47026e-07
						1.81512	1	2.48096e-07
						1.81832	1	2.49172e-07
						1.82153	1	2.50252e-07
						1.82474	1	2.51337e-07
						1.82796	1	2.52427e-07
						1.83118	1	2.53522e-07
						1.83441	1	2.54621e-07
						1.83765	1	2.55726e-07
						1.84089	1	2.56835e-07
						1.84414	1	2.5795e-07
						1.84739	1	2.5907e-07
						1.85065	1	2.60194e-07
						1.85391	1	2.61324e-07
						1.85718	1	2.62458e-07
						1.86046	1	2.63598e-07
						1.86374	1	2.64743e-07
						1.86702	1	2.65893e-07
						1.87032	1	2.67048e-07
						1.87362	1	2.68209e-07
						1.87692	1	2.69374e-07
						1.88023	1	2.70545e-07
						1.88355	1	2.71721e-07
						1.88687	1	2.72903e-07
						1.8902	1	2.74089e-07
						1.89353	1	2.75282e-07
						1.89687	1	2.76479e-07
						1.90022	1	2.77682e-07
						1.90357	1	2.7889e-07
						1.90692	1	2.80103e-07
						1.91029	1	2.81323e-07
						1.91366	1	2.82547e-07
						1.91703	1	2.83777e-07
						1.92041	1	2.85013e-07
						1.9238	1	2.86254e-07
						1.92719	1	2.87501e-07
						1.93059	1	2.88753e-07
						1.934	1	2.90011e-07
						1.93741	1	2.91275e-07
						1.94083	1	2.92544e-07
						1.94425	1	2.93819e-07
						1.94768	1	2.951e-07
						1.95111	1	2.96386e-07
						1.95455	1	2.97679e-07
						1.958	1	2.98977e-07
						1.96146	1	3.00281e-07
						1.96491	1	3.01591e-07
						1.96838	1	3.02906e-07
						1.97185	1	3.04228e-07
						1.97533	1	3.05556e-07
						1.97881	1	3.0689e-07
						1.9823	1	3.08229e-07
						1.9858	1	3.09575e-07
						1.9893	1	3.10927e-07
						1.99281	1	3.12285e-07
						1.99633	1	3.13649e-07
						1.99985	1	3.15019e-07
						2.00337	1	3.16395e-07
						2.00691	1	3.17778e-07
						2.01045	1	3.19167e-07
						2.01399	1	3.20562e-07
						2.01755	1	3.21963e-07
						2.0211	1	3.23371e-07
						2.02467	1	3.24785e-07
						2.02824	1	3.26205e-07
						2.03182	1	3.27632e-07
						2.0354	1	3.29065e-07
						2.03899	1	3.30505e-07
						2.04259	1	3.31951e-07
						2.04619	1	3.33404e-07
						2.0498	1	3.34863e-07
						2.05341	1	3.36329e-07
						2.05703	1	3.37802e-07
						2.06066	1	3.39281e-07
						2.0643	1	3.40767e-07
						2.06794	1	3.4226e-07
						2.07159	1	3.43759e-07
						2.07524	1	3.45265e-07
						2.0789	1	3.46778e-07
						2.08257	1	3.48298e-07
						2.08624	1	3.49825e-07
						2.08992	1	3.51358e-07
						2.0936	1	3.52899e-07
						2.0973	1	3.54447e-07
						2.101	1	3.56001e-07
						2.1047	1	3.57563e-07
						2.10841	1	3.59131e-07
						2.11213	1	3.60707e-07
						2.11586	1	3.6229e-07
						2.11959	1	3.6388e-07
						2.12333	1	3.65477e-07
						2.12707	1	3.67082e-07
						2.13082	1	3.68693e-07
						2.13458	1	3.70312e-07
						2.13835	1	3.71939e-07
						2.14212	1	3.73573e-07
						2.1459	1	3.75214e-07
						2.14968	1	3.76862e-07
						2.15347	1	3.78518e-07
						2.15727	1	3.80182e-07
						2.16108	1	3.81853e-07
						2.16489	1	3.83532e-07
						2.16871	1	3.85218e-07
						2.17253	1	3.86912e-07
						2.17636	1	3.88614e-07
						2.1802	1	3.90323e-07
						2.18405	1	3.9204e-07
						2.1879	1	3.93765e-07
						2.19176	1	3.95498e-07
						2.19562	1	3.97239e-07
						2.1995	1	3.98987e-07
						2.20338	1	4.00744e-07
						2.20726	1	4.02508e-07
						2.21115	1	4.04281e-07
						2.21505	1	4.06061e-07
						2.21896	1	4.0785e-07
						2.22288	1	4.09646e-07
						2.2268	1	4.11451e-07
						2.23072	1	4.13264e-07
						2.23466	1	4.15086e-07
						2.2386	1	4.16915e-07
						2.24255	1	4.18753e-07
						2.2465	1	4.206e-07
						2.25046	1	4.22454e-07
						2.25443	1	4.24317e-07
						2.25841	1	4.26189e-07
						2.26239	1	4.28069e-07
						2.26638	1	4.29958e-07
						2.27038	1	4.31855e-07
						2.27439	1	4.33761e-07
						2.2784	1	4.35675e-07
						2.28242	1	4.37599e-07
						2.28644	1	4.39531e-07
						2.29047	1	4.41471e-07
						2.29451	1	4.43421e-07
						2.29856	1	4.4538e-07
						2.30261	1	4.47347e-07
						2.30668	1	4.49323e-07
						2.31074	1	4.51309e-07
						2.31482	1	4.53303e-07
						2.3189	1	4.55307e-07
						2.32299	1	4.5732e-07
						2.32709	1	4.59341e-07
						2.33119	1	4.61372e-07
						2.33531	1	4.63413e-07
						2.33942	1	4.65462e-07
						2.34355	1	4.67521e-07
						2.34768	1	4.6959e-07
						2.35182	1	4.71667e-07
						2.35597	1	4.73755e-07
						2.36013	1	4.75851e-07
						2.36429	1	4.77958e-07
						2.36846	1	4.80074e-07
						2.37264	1	4.82199e-07
						2.37682	1	4.84335e-07
						2.38101	1	4.8648e-07
						2.38521	1	4.88634e-07
						2.38942	1	4.90799e-07
						2.39363	1	4.92974e-07
						2.39786	1	4.95158e-07
						2.40209	1	4.97353e-07
						2.40632	1	4.99557e-07
						2.41057	1	5.01772e-07
						2.41482	1	5.03996e-07
						2.41908	1	5.06231e-07
						2.42334	1	5.08476e-07
						2.42762	1	5.10731e-07
						2.4319	1	5.12997e-07
						2.43619	1	5.15273e-07
						2.44049	1	5.17559e-07
						2.44479	1	5.19856e-07
						2.4491	1	5.22163e-07
						2.45342	1	5.24481e-07
						2.45775	1	5.2681e-07
						2.46208	1	5.29149e-07
						2.46643	1	5.31499e-07
						2.47078	1	5.33859e-07
						2.47513	1	5.36231e-07
						2.4795	1	5.38613e-07
						2.48387	1	5.41006e-07
						2.48825	1	5.4341e-07
						2.49264	1	5.45825e-07
						2.49704	1	5.48251e-07
						2.50144	1	5.50688e-07
						2.50585	1	5.53137e-07
						2.51027	1	5.55596e-07
						2.5147	1	5.58067e-07
						2.51914	1	5.60549e-07
						2.52358	1	5.63043e-07
						2.52803	1	5.65548e-07
						2.53249	1	5.68064e-07
						2.53696	1	5.70592e-07
						2.54143	1	5.73132e-07
						2.54591	1	5.75683e-07
						2.5504	1	5.78246e-07
						2.5549	1	5.8082e-07
						2.55941	1	5.83407e-07
						2.56392	1	5.86005e-07
						2.56844	1	5.88615e-07
						2.57297	1	5.91238e-07
						2.57751	1	5.93872e-07
						2.58206	1	5.96518e-07
						2.58661	1	5.99176e-07
						2.59117	1	6.01847e-07
						2.59574	1	6.0453e-07
						2.60032	1	6.07225e-07
						2.60491	1	6.09933e-07
						2.6095	1	6.12653e-07
						2.61411	1	6.15385e-07
						2.61872	1	6.1813e-07
						2.62333	1	6.20888e-07
						2.62796	1	6.23658e-07
						2.6326	1	6.26441e-07
						2.63724	1	6.29237e-07
						2.64189	1	6.32046e-07
						2.64655	1	6.34867e-07
						2.65122	1	6.37702e-07
						2.65589	1	6.40549e-07
						2.66058	1	6.4341e-07
						2.66527	1	6.46284e-07
						2.66997	1	6.4917e-07
						2.67468	1	6.52071e-07
						2.6794	1	6.54984e-07
						2.68412	1	6.57911e-07
						2.68886	1	6.60852e-07
						2.6936	1	6.63806e-07
						2.69835	1	6.66773e-07
						2.70311	1	6.69754e-07
						2.70788	1	6.72749e-07
						2.71265	1	6.75758e-07
						2.71744	1	6.7878e-07
						2.72223	1	6.81817e-07
						2.72703	1	6.84867e-07
						2.73184	1	6.87932e-07
						2.73666	1	6.9101e-07
						2.74149	1	6.94103e-07
						2.74632	1	6.9721e-07
						2.75117	1	7.00331e-07
						2.75602	1	7.03467e-07
						2.76088	1	7.06617e-07
						2.76575	1	7.09782e-07
						2.77063	1	7.12961e-07
						2.77551	1	7.16155e-07
						2.78041	1	7.19363e-07
						2.78531	1	7.22587e-07
						2.79023	1	7.25825e-07
						2.79515	1	7.29078e-07
						2.80008	1	7.32346e-07
						2.80502	1	7.35629e-07
						2.80996	1	7.38928e-07
						2.81492	1	7.42241e-07
						2.81988	1	7.4557e-07
						2.82486	1	7.48914e-07
						2.82984	1	7.52274e-07
						2.83483	1	7.55649e-07
						2.83983	1	7.59039e-07
						2.84484	1	7.62446e-07
						2.84986	1	7.65868e-07
						2.85488	1	7.69306e-07
						2.85992	1	7.72759e-07
						2.86496	1	7.76229e-07
						2.87002	1	7.79715e-07
						2.87508	1	7.83216e-07
						2.88015	1	7.86734e-07
						2.88523	1	7.90268e-07
						2.89032	1	7.93819e-07
						2.89542	1	7.97386e-07
						2.90052	1	8.00969e-07
						2.90564	1	8.04569e-07
						2.91076	1	8.08185e-07
						2.9159	1	8.11819e-07
						2.92104	1	8.15469e-07
						2.92619	1	8.19136e-07
						2.93135	1	8.2282e-07
						2.93652	1	8.2652e-07
						2.9417	1	8.30238e-07
						2.94689	1	8.33974e-07
						2.95209	1	8.37726e-07
						2.95729	1	8.41496e-07
						2.96251	1	8.45283e-07
						2.96773	1	8.49088e-07
						2.97297	1	8.5291e-07
						2.97821	1	8.5675e-07
						2.98347	1	8.60608e-07
						2.98873	1	8.64484e-07
						2.994	1	8.68378e-07
						2.99928	1	8.72289e-07
						3.00457	1	8.76219e-07
						3.00987	1	8.80167e-07
						3.01518	1	8.84133e-07
						3.0205	1	8.88118e-07
						3.02582	1	8.92121e-07
						3.03116	1	8.96142e-07
						3.03651	1	9.00182e-07
						3.04186	1	9.04241e-07
						3.04723	1	9.08319e-07
						3.0526	1	9.12416e-07
						3.05798	1	9.16531e-07
						3.06338	1	9.20666e-07
						3.06878	1	9.2482e-07
						3.07419	1	9.28993e-07
						3.07962	1	9.33185e-07
						3.08505	1	9.37397e-07
						3.09049	1	9.41629e-07
						3.09594	1	9.4588e-07
						3.1014	1	9.5015e-07
						3.10687	1	9.54441e-07
						3.11235	1	9.58751e-07
						3.11784	1	9.63082e-07
						3.12334	1	9.67432e-07
						3.12885	1	9.71803e-07
						3.13436	1	9.76194e-07
						3.13989	1	9.80605e-07
						3.14543	1	9.85037e-07
						3.15098	1	9.8949e-07
						3.15654	1	9.93963e-07
						3.1621	1	9.98457e-07
						3.16768	1	1.00297e-06
						3.17327	1	1.00751e-06
						3.17886	1	1.01206e-06
						3.18447	1	1.01664e-06
						3.19009	1	1.02124e-06
						3.19571	1	1.02586e-06
						3.20135	1	1.0305e-06
						3.207	1	1.03517e-06
						3.21265	1	1.03985e-06
						3.21832	1	1.04456e-06
						3.224	1	1.04929e-06
						3.22968	1	1.05404e-06
						3.23538	1	1.05881e-06
						3.24108	1	1.06361e-06
						3.2468	1	1.06842e-06
						3.25253	1	1.07326e-06
						3.25826	1	1.07813e-06
						3.26401	1	1.08301e-06
						3.26977	1	1.08792e-06
						3.27553	1	1.09285e-06
						3.28131	1	1.0978e-06
						3.2871	1	1.10278e-06
						3.2929	1	1.10778e-06
						3.2987	1	1.1128e-06
						3.30452	1	1.11785e-06
						3.31035	1	1.12292e-06
						3.31619	1	1.12801e-06
						3.32204	1	1.13313e-06
						3.3279	1	1.13827e-06
						3.33377	1	1.14344e-06
						3.33965	1	1.14862e-06
						3.34554	1	1.15384e-06
						3.35144	1	1.15907e-06
						3.35735	1	1.16434e-06
						3.36327	1	1.16962e-06
						3.3692	1	1.17493e-06
						3.37514	1	1.18027e-06
						3.3811	1	1.18563e-06
						3.38706	1	1.19102e-06
						3.39303	1	1.19643e-06
						3.39902	1	1.20186e-06
						3.40501	1	1.20732e-06
						3.41102	1	1.21281e-06
						3.41704	1	1.21832e-06
						3.42306	1	1.22386e-06
						3.4291	1	1.22942e-06
						3.43515	1	1.23501e-06
						3.44121	1	1.24063e-06
						3.44728	1	1.24627e-06
						3.45336	1	1.25194e-06
						3.45945	1	1.25763e-06
						3.46555	0.99999	1.26336e-06
						3.47166	0.99999	1.2691e-06
						3.47778	0.99999	1.27488e-06
						3.48392	0.99999	1.28068e-06
						3.49006	0.99999	1.28651e-06
						3.49622	0.99999	1.29237e-06
						3.50238	0.99999	1.29825e-06
						3.50856	0.99999	1.30416e-06
						3.51475	0.99999	1.3101e-06
						3.52095	0.99999	1.31606e-06
						3.52716	0.99999	1.32206e-06
						3.53338	0.99999	1.32808e-06
						3.53961	0.99999	1.33413e-06
						3.54585	0.99999	1.34021e-06
						3.55211	0.99999	1.34632e-06
						3.55837	0.99999	1.35245e-06
						3.56465	0.99999	1.35862e-06
						3.57094	0.99999	1.36481e-06
						3.57723	0.99999	1.37103e-06
						3.58354	0.99999	1.37728e-06
						3.58986	0.99999	1.38356e-06
						3.5962	0.99999	1.38987e-06
						3.60254	0.99999	1.39621e-06
						3.60889	0.99999	1.40258e-06
						3.61526	0.99999	1.40898e-06
						3.62163	0.99999	1.41541e-06
						3.62802	0.99999	1.42187e-06
						3.63442	0.99999	1.42835e-06
						3.64083	0.99999	1.43487e-06
						3.64725	0.99999	1.44142e-06
						3.65368	0.99999	1.448e-06
						3.66013	0.99999	1.45461e-06
						3.66658	0.99999	1.46126e-06
						3.67305	0.99999	1.46793e-06
						3.67953	0.99999	1.47463e-06
						3.68602	0.99999	1.48137e-06
						3.69252	0.99999	1.48814e-06
						3.69903	0.99999	1.49494e-06
						3.70556	0.99999	1.50177e-06
						3.71209	0.99999	1.50863e-06
						3.71864	0.99999	1.51552e-06
						3.7252	0.99999	1.52245e-06
						3.73177	0.99999	1.52941e-06
						3.73835	0.99999	1.5364e-06
						3.74494	0.99999	1.54343e-06
						3.75155	0.99999	1.55049e-06
						3.75817	0.99999	1.55758e-06
						3.76479	0.99999	1.5647e-06
						3.77143	0.99999	1.57186e-06
						3.77809	0.99999	1.57905e-06
						3.78475	0.99999	1.58628e-06
						3.79143	0.99999	1.59353e-06
						3.79811	0.99999	1.60083e-06
						3.80481	0.99999	1.60815e-06
						3.81152	0.99999	1.61552e-06
						3.81824	0.99999	1.62291e-06
						3.82498	0.99999	1.63034e-06
						3.83172	0.99999	1.63781e-06
						3.83848	0.99999	1.64531e-06
						3.84525	0.99999	1.65284e-06
						3.85204	0.99999	1.66042e-06
						3.85883	0.99999	1.66802e-06
						3.86563	0.99999	1.67567e-06
						3.87245	0.99999	1.68334e-06
						3.87928	0.99999	1.69106e-06
						3.88612	0.99999	1.69881e-06
						3.89298	0.99999	1.7066e-06
						3.89985	0.99999	1.71442e-06
						3.90672	0.99999	1.72228e-06
						3.91361	0.99999	1.73018e-06
						3.92052	0.99999	1.73811e-06
						3.92743	0.99999	1.74608e-06
						3.93436	0.99999	1.75409e-06
						3.9413	0.99999	1.76214e-06
						3.94825	0.99999	1.77022e-06
						3.95521	0.99999	1.77834e-06
						3.96219	0.99999	1.78651e-06
						3.96918	0.99999	1.7947e-06
						3.97618	0.99999	1.80294e-06
						3.98319	0.99999	1.81122e-06
						3.99022	0.99999	1.81953e-06
						3.99725	0.99999	1.82789e-06
						4.0043	0.99999	1.83628e-06
						4.01137	0.99999	1.84471e-06
						4.01844	0.99999	1.85319e-06
						4.02553	0.99999	1.8617e-06
						4.03263	0.99999	1.87025e-06
						4.03974	0.99999	1.87884e-06
						4.04687	0.99999	1.88748e-06
						4.054	0.99999	1.89615e-06
						4.06115	0.99999	1.90487e-06
						4.06832	0.99999	1.91362e-06
						4.07549	0.99999	1.92242e-06
						4.08268	0.99999	1.93126e-06
						4.08988	0.99999	1.94014e-06
						4.09709	0.99999	1.94906e-06
						4.10432	0.99999	1.95802e-06
						4.11156	0.99999	1.96703e-06
						4.11881	0.99999	1.97608e-06
						4.12608	0.99999	1.98517e-06
						4.13335	0.99999	1.9943e-06
						4.14064	0.99999	2.00348e-06
						4.14795	0.99999	2.0127e-06
						4.15526	0.99999	2.02196e-06
						4.16259	0.99999	2.03127e-06
						4.16993	0.99999	2.04062e-06
						4.17729	0.99999	2.05001e-06
						4.18465	0.99999	2.05945e-06
						4.19203	0.99999	2.06894e-06
						4.19943	0.99999	2.07847e-06
						4.20684	0.99999	2.08804e-06
						4.21425	0.99999	2.09766e-06
						4.22169	0.99999	2.10732e-06
						4.22913	0.99999	2.11703e-06
						4.23659	0.99999	2.12679e-06
						4.24406	0.99999	2.13659e-06
						4.25155	0.99999	2.14644e-06
						4.25905	0.99999	2.15633e-06
						4.26656	0.99999	2.16627e-06
						4.27409	0.99999	2.17626e-06
						4.28162	0.99999	2.18629e-06
						4.28918	0.99999	2.19637e-06
						4.29674	0.99999	2.2065e-06
						4.30432	0.99999	2.21668e-06
						4.31191	0.99999	2.22691e-06
						4.31952	0.99999	2.23718e-06
						4.32713	0.99999	2.2475e-06
						4.33477	0.99999	2.25787e-06
						4.34241	0.99999	2.26829e-06
						4.35007	0.99999	2.27876e-06
						4.35774	0.99999	2.28928e-06
						4.36543	0.99999	2.29985e-06
						4.37313	0.99999	2.31047e-06
						4.38084	0.99999	2.32114e-06
						4.38857	0.99999	2.33186e-06
						4.39631	0.99999	2.34263e-06
						4.40406	0.99999	2.35345e-06
						4.41183	0.99999	2.36432e-06
						4.41961	0.99999	2.37524e-06
						4.42741	0.99999	2.38621e-06
						4.43521	0.99999	2.39724e-06
						4.44304	0.99999	2.40832e-06
						4.45087	0.99999	2.41945e-06
						4.45872	0.99999	2.43063e-06
						4.46659	0.99999	2.44187e-06
						4.47447	0.99999	2.45316e-06
						4.48236	0.99999	2.4645e-06
						4.49026	0.99999	2.4759e-06
						4.49818	0.99999	2.48735e-06
						4.50612	0.99999	2.49885e-06
						4.51406	0.99999	2.51041e-06
						4.52203	0.99999	2.52203e-06
						4.53	0.99999	2.53369e-06
						4.53799	0.99999	2.54542e-06
						4.54599	0.99999	2.5572e-06
						4.55401	0.99999	2.56903e-06
						4.56204	0.99999	2.58092e-06
						4.57009	0.99999	2.59287e-06
						4.57815	0.99999	2.60487e-06
						4.58623	0.99999	2.61694e-06
						4.59431	0.99999	2.62905e-06
						4.60242	0.99999	2.64123e-06
						4.61054	0.99999	2.65346e-06
						4.61867	0.99999	2.66575e-06
						4.62681	0.99999	2.6781e-06
						4.63497	0.99999	2.69051e-06
						4.64315	0.99999	2.70298e-06
						4.65134	0.99999	2.7155e-06
						4.65954	0.99999	2.72809e-06
						4.66776	0.99999	2.74073e-06
						4.67599	0.99999	2.75343e-06
						4.68424	0.99999	2.7662e-06
						4.6925	0.99999	2.77902e-06
						4.70078	0.99999	2.79191e-06
						4.70907	0.99999	2.80486e-06
						4.71737	0.99999	2.81787e-06
						4.72569	0.99999	2.83094e-06
						4.73403	0.99999	2.84407e-06
						4.74238	0.99999	2.85726e-06
						4.75074	0.99999	2.87052e-06
						4.75912	0.99999	2.88384e-06
						4.76752	0.99999	2.89722e-06
						4.77592	0.99999	2.91067e-06
						4.78435	0.99999	2.92418e-06
						4.79279	0.99999	2.93775e-06
						4.80124	0.99999	2.95139e-06
						4.80971	0.99999	2.96509e-06
						4.81819	0.99999	2.97886e-06
						4.82669	0.99999	2.9927e-06
						4.8352	0.99999	3.0066e-06
						4.84373	0.99999	3.02056e-06
						4.85227	0.99999	3.03459e-06
						4.86083	0.99999	3.04869e-06
						4.8694	0.99999	3.06286e-06
						4.87799	0.99999	3.07709e-06
						4.8866	0.99999	3.09139e-06
						4.89521	0.99999	3.10576e-06
						4.90385	0.99999	3.12019e-06
						4.9125	0.99999	3.1347e-06
						4.92116	0.99999	3.14927e-06
						4.92984	0.99999	3.16391e-06
						4.93854	0.99999	3.17863e-06
						4.94725	0.99999	3.19341e-06
						4.95597	0.99999	3.20826e-06
						4.96471	0.99999	3.22319e-06
						4.97347	0.99999	3.23818e-06
						4.98224	0.99999	3.25325e-06
						4.99103	0.99999	3.26838e-06
						4.99983	0.99999	3.28359e-06
						5.00865	0.99999	3.29887e-06
						5.01748	0.99999	3.31423e-06
						5.02633	0.99999	3.32965e-06
						5.0352	0.99999	3.34516e-06
						5.04408	0.99999	3.36073e-06
						5.05298	0.99999	3.37638e-06
						5.06189	0.99999	3.3921e-06
						5.07082	0.99999	3.4079e-06
						5.07976	0.99999	3.42377e-06
						5.08872	0.99999	3.43972e-06
						5.09769	0.99999	3.45574e-06
						5.10668	0.99999	3.47184e-06
						5.11569	0.99999	3.48802e-06
						5.12471	0.99999	3.50427e-06
						5.13375	0.99999	3.52061e-06
						5.14281	0.99999	3.53702e-06
						5.15188	0.99999	3.5535e-06
						5.16096	0.99999	3.57007e-06
						5.17007	0.99999	3.58671e-06
						5.17919	0.99999	3.60344e-06
						5.18832	0.99999	3.62024e-06
						5.19747	0.99999	3.63712e-06
						5.20664	0.99999	3.65409e-06
						5.21582	0.99999	3.67113e-06
						5.22502	0.99999	3.68826e-06
						5.23424	0.99999	3.70547e-06
						5.24347	0.99999	3.72276e-06
						5.25272	0.99999	3.74013e-06
						5.26198	0.99999	3.75758e-06
						5.27126	0.99999	3.77512e-06
						5.28056	0.99998	3.79274e-06
						5.28987	0.99998	3.81045e-06
						5.2992	0.99998	3.82824e-06
						5.30855	0.99998	3.84611e-06
						5.31791	0.99998	3.86407e-06
						5.32729	0.99998	3.88212e-06
						5.33669	0.99998	3.90025e-06
						5.3461	0.99998	3.91847e-06
						5.35553	0.99998	3.93677e-06
						5.36497	0.99998	3.95517e-06
						5.37444	0.99998	3.97365e-06
						5.38391	0.99998	3.99221e-06
						5.39341	0.99998	4.01087e-06
						5.40292	0.99998	4.02962e-06
						5.41245	0.99998	4.04845e-06
						5.422	0.99998	4.06738e-06
						5.43156	0.99998	4.08639e-06
						5.44114	0.99998	4.1055e-06
						5.45074	0.99998	4.1247e-06
						5.46035	0.99998	4.14399e-06
						5.46998	0.99998	4.16337e-06
						5.47963	0.99998	4.18284e-06
						5.48929	0.99998	4.20241e-06
						5.49898	0.99998	4.22207e-06
						5.50867	0.99998	4.24182e-06
						5.51839	0.99998	4.26167e-06
						5.52812	0.99998	4.28162e-06
						5.53787	0.99998	4.30165e-06
						5.54764	0.99998	4.32179e-06
						5.55743	0.99998	4.34202e-06
						5.56723	0.99998	4.36235e-06
						5.57705	0.99998	4.38277e-06
						5.58688	0.99998	4.40329e-06
						5.59674	0.99998	4.42391e-06
						5.60661	0.99998	4.44463e-06
						5.6165	0.99998	4.46545e-06
						5.6264	0.99998	4.48637e-06
						5.63633	0.99998	4.50738e-06
						5.64627	0.99998	4.5285e-06
						5.65623	0.99998	4.54972e-06
						5.6662	0.99998	4.57104e-06
						5.6762	0.99998	4.59246e-06
						5.68621	0.99998	4.61398e-06
						5.69624	0.99998	4.63561e-06
						5.70628	0.99998	4.65734e-06
						5.71635	0.99998	4.67918e-06
						5.72643	0.99998	4.70112e-06
						5.73653	0.99998	4.72316e-06
						5.74665	0.99998	4.74531e-06
						5.75678	0.99998	4.76757e-06
						5.76694	0.99998	4.78993e-06
						5.77711	0.99998	4.8124e-06
						5.7873	0.99998	4.83497e-06
						5.7975	0.99998	4.85766e-06
						5.80773	0.99998	4.88045e-06
						5.81797	0.99998	4.90335e-06
						5.82823	0.99998	4.92637e-06
						5.83851	0.99998	4.94949e-06
						5.84881	0.99998	4.97272e-06
						5.85913	0.99998	4.99607e-06
						5.86946	0.99998	5.01952e-06
						5.87981	0.99998	5.04309e-06
						5.89018	0.99998	5.06677e-06
						5.90057	0.99998	5.09057e-06
						5.91098	0.99998	5.11448e-06
						5.9214	0.99998	5.1385e-06
						5.93185	0.99998	5.16264e-06
						5.94231	0.99998	5.18689e-06
						5.95279	0.99998	5.21126e-06
						5.96329	0.99998	5.23575e-06
						5.97381	0.99998	5.26035e-06
						5.98434	0.99998	5.28508e-06
						5.9949	0.99998	5.30992e-06
						6.00547	0.99998	5.33488e-06
						6.01606	0.99998	5.35996e-06
						6.02667	0.99998	5.38516e-06
						6.0373	0.99998	5.41048e-06
						6.04795	0.99998	5.43592e-06
						6.05862	0.99998	5.46149e-06
						6.0693	0.99998	5.48717e-06
						6.08001	0.99998	5.51298e-06
						6.09073	0.99998	5.53892e-06
						6.10147	0.99998	5.56498e-06
						6.11224	0.99998	5.59116e-06
						6.12302	0.99998	5.61747e-06
						6.13382	0.99998	5.6439e-06
						6.14463	0.99998	5.67047e-06
						6.15547	0.99998	5.69716e-06
						6.16633	0.99998	5.72397e-06
						6.1772	0.99998	5.75092e-06
						6.1881	0.99998	5.778e-06
						6.19901	0.99998	5.8052e-06
						6.20995	0.99998	5.83254e-06
						6.2209	0.99998	5.86001e-06
						6.23187	0.99998	5.88761e-06
						6.24286	0.99998	5.91534e-06
						6.25387	0.99998	5.9432e-06
						6.2649	0.99998	5.9712e-06
						6.27595	0.99998	5.99934e-06
						6.28702	0.99998	6.02761e-06
						6.29811	0.99998	6.05601e-06
						6.30922	0.99998	6.08455e-06
						6.32035	0.99998	6.11323e-06
						6.33149	0.99998	6.14205e-06
						6.34266	0.99998	6.171e-06
						6.35385	0.99998	6.20009e-06
						6.36505	0.99998	6.22933e-06
						6.37628	0.99998	6.2587e-06
						6.38753	0.99998	6.28822e-06
						6.39879	0.99997	6.31788e-06
						6.41008	0.99997	6.34767e-06
						6.42138	0.99997	6.37762e-06
						6.43271	0.99997	6.40771e-06
						6.44406	0.99997	6.43794e-06
						6.45542	0.99997	6.46831e-06
						6.46681	0.99997	6.49884e-06
						6.47821	0.99997	6.52951e-06
						6.48964	0.99997	6.56033e-06
						6.50108	0.99997	6.59129e-06
						6.51255	0.99997	6.62241e-06
						6.52404	0.99997	6.65367e-06
						6.53554	0.99997	6.68509e-06
						6.54707	0.99997	6.71665e-06
						6.55862	0.99997	6.74837e-06
						6.57019	0.99997	6.78024e-06
						6.58177	0.99997	6.81227e-06
						6.59338	0.99997	6.84444e-06
						6.60501	0.99997	6.87678e-06
						6.61666	0.99997	6.90927e-06
						6.62833	0.99997	6.94191e-06
						6.64002	0.99997	6.97471e-06
						6.65173	0.99997	7.00768e-06
						6.66346	0.99997	7.04079e-06
						6.67522	0.99997	7.07407e-06
						6.68699	0.99997	7.10751e-06
						6.69878	0.99997	7.14111e-06
						6.7106	0.99997	7.17488e-06
						6.72243	0.99997	7.2088e-06
						6.73429	0.99997	7.24289e-06
						6.74617	0.99997	7.27714e-06
						6.75807	0.99997	7.31156e-06
						6.76999	0.99997	7.34614e-06
						6.78193	0.99997	7.38089e-06
						6.79389	0.99997	7.41581e-06
						6.80587	0.99997	7.4509e-06
						6.81788	0.99997	7.48615e-06
						6.8299	0.99997	7.52158e-06
						6.84195	0.99997	7.55717e-06
						6.85401	0.99997	7.59294e-06
						6.8661	0.99997	7.62888e-06
						6.87821	0.99997	7.66499e-06
						6.89034	0.99997	7.70128e-06
						6.9025	0.99997	7.73774e-06
						6.91467	0.99997	7.77438e-06
						6.92687	0.99997	7.8112e-06
						6.93908	0.99997	7.84819e-06
						6.95132	0.99997	7.88536e-06
						6.96358	0.99997	7.92271e-06
						6.97586	0.99997	7.96024e-06
						6.98817	0.99997	7.99795e-06
						7.00049	0.99997	8.03585e-06
						7.01284	0.99997	8.07392e-06
						7.02521	0.99997	8.11218e-06
						7.0376	0.99997	8.15063e-06
						7.05001	0.99997	8.18926e-06
						7.06245	0.99997	8.22808e-06
						7.0749	0.99997	8.26708e-06
						7.08738	0.99997	8.30627e-06
						7.09988	0.99997	8.34566e-06
						7.1124	0.99997	8.38523e-06
						7.12495	0.99997	8.42499e-06
						7.13751	0.99997	8.46495e-06
						7.1501	0.99997	8.5051e-06
						7.16271	0.99997	8.54544e-06
						7.17535	0.99997	8.58598e-06
						7.188	0.99997	8.62671e-06
						7.20068	0.99997	8.66764e-06
						7.21338	0.99997	8.70877e-06
						7.2261	0.99997	8.7501e-06
						7.23885	0.99997	8.79162e-06
						7.25161	0.99996	8.83335e-06
						7.2644	0.99996	8.87528e-06
						7.27722	0.99996	8.91741e-06
						7.29005	0.99996	8.95975e-06
						7.30291	0.99996	9.00229e-06
						7.31579	0.99996	9.04503e-06
						7.32869	0.99996	9.08798e-06
						7.34162	0.99996	9.13114e-06
						7.35457	0.99996	9.17451e-06
						7.36754	0.99996	9.21809e-06
						7.38053	0.99996	9.26188e-06
						7.39355	0.99996	9.30588e-06
						7.40659	0.99996	9.3501e-06
						7.41965	0.99996	9.39452e-06
						7.43274	0.99996	9.43917e-06
						7.44585	0.99996	9.48402e-06
						7.45898	0.99996	9.5291e-06
						7.47214	0.99996	9.57439e-06
						7.48532	0.99996	9.61991e-06
						7.49852	0.99996	9.66564e-06
						7.51174	0.99996	9.7116e-06
						7.52499	0.99996	9.75777e-06
						7.53827	0.99996	9.80417e-06
						7.55156	0.99996	9.8508e-06
						7.56488	0.99996	9.89765e-06
						7.57822	0.99996	9.94473e-06
						7.59159	0.99996	9.99204e-06
						7.60498	0.99996	1.00396e-05
						7.61839	0.99996	1.00873e-05
						7.63183	0.99996	1.01353e-05
						7.64529	0.99996	1.01836e-05
						7.65877	0.99996	1.0232e-05
						7.67228	0.99996	1.02807e-05
						7.68581	0.99996	1.03297e-05
						7.69937	0.99996	1.03788e-05
						7.71295	0.99996	1.04282e-05
						7.72655	0.99996	1.04779e-05
						7.74018	0.99996	1.05278e-05
						7.75383	0.99996	1.05779e-05
						7.76751	0.99996	1.06283e-05
						7.78121	0.99996	1.06789e-05
						7.79493	0.99996	1.07298e-05
						7.80868	0.99996	1.07809e-05
						7.82245	0.99996	1.08322e-05
						7.83625	0.99996	1.08838e-05
						7.85007	0.99996	1.09357e-05
						7.86391	0.99996	1.09878e-05
						7.87778	0.99996	1.10402e-05
						7.89168	0.99996	1.10928e-05
						7.9056	0.99996	1.11456e-05
						7.91954	0.99996	1.11988e-05
						7.93351	0.99996	1.12522e-05
						7.9475	0.99996	1.13058e-05
						7.96152	0.99995	1.13597e-05
						7.97556	0.99995	1.14139e-05
						7.98963	0.99995	1.14683e-05
						8.00372	0.99995	1.1523e-05
						8.01783	0.99995	1.15779e-05
						8.03198	0.99995	1.16332e-05
						8.04614	0.99995	1.16887e-05
						8.06033	0.99995	1.17444e-05
						8.07455	0.99995	1.18005e-05
						8.08879	0.99995	1.18568e-05
						8.10306	0.99995	1.19133e-05
						8.11735	0.99995	1.19702e-05
						8.13167	0.99995	1.20273e-05
						8.14601	0.99995	1.20847e-05
						8.16038	0.99995	1.21424e-05
						8.17477	0.99995	1.22004e-05
						8.18919	0.99995	1.22586e-05
						8.20363	0.99995	1.23172e-05
						8.2181	0.99995	1.2376e-05
						8.23259	0.99995	1.24351e-05
						8.24711	0.99995	1.24945e-05
						8.26166	0.99995	1.25541e-05
						8.27623	0.99995	1.26141e-05
						8.29083	0.99995	1.26744e-05
						8.30545	0.99995	1.27349e-05
						8.3201	0.99995	1.27958e-05
						8.33477	0.99995	1.28569e-05
						8.34947	0.99995	1.29183e-05
						8.3642	0.99995	1.29801e-05
						8.37895	0.99995	1.30421e-05
						8.39373	0.99995	1.31044e-05
						8.40854	0.99995	1.31671e-05
						8.42337	0.99995	1.323e-05
						8.43822	0.99995	1.32933e-05
						8.4531	0.99995	1.33568e-05
						8.46801	0.99995	1.34207e-05
						8.48295	0.99995	1.34849e-05
						8.49791	0.99995	1.35494e-05
						8.5129	0.99995	1.36142e-05
						8.52791	0.99995	1.36793e-05
						8.54295	0.99995	1.37447e-05
						8.55802	0.99995	1.38105e-05
						8.57312	0.99994	1.38766e-05
						8.58824	0.99994	1.3943e-05
						8.60338	0.99994	1.40097e-05
						8.61856	0.99994	1.40767e-05
						8.63376	0.99994	1.41441e-05
						8.64899	0.99994	1.42118e-05
						8.66424	0.99994	1.42798e-05
						8.67952	0.99994	1.43482e-05
						8.69483	0.99994	1.44169e-05
						8.71017	0.99994	1.44859e-05
						8.72553	0.99994	1.45553e-05
						8.74092	0.99994	1.4625e-05
						8.75633	0.99994	1.4695e-05
						8.77178	0.99994	1.47654e-05
						8.78725	0.99994	1.48361e-05
						8.80275	0.99994	1.49072e-05
						8.81827	0.99994	1.49786e-05
						8.83383	0.99994	1.50504e-05
						8.84941	0.99994	1.51225e-05
						8.86502	0.99994	1.51949e-05
						8.88065	0.99994	1.52678e-05
						8.89631	0.99994	1.53409e-05
						8.912	0.99994	1.54145e-05
						8.92772	0.99994	1.54884e-05
						8.94347	0.99994	1.55626e-05
						8.95924	0.99994	1.56372e-05
						8.97504	0.99994	1.57122e-05
						8.99087	0.99994	1.57875e-05
						9.00673	0.99994	1.58632e-05
						9.02262	0.99994	1.59393e-05
						9.03853	0.99994	1.60158e-05
						9.05447	0.99994	1.60926e-05
						9.07044	0.99994	1.61698e-05
						9.08644	0.99994	1.62473e-05
						9.10247	0.99994	1.63253e-05
						9.11852	0.99993	1.64036e-05
						9.1346	0.99993	1.64823e-05
						9.15071	0.99993	1.65614e-05
						9.16685	0.99993	1.66409e-05
						9.18302	0.99993	1.67208e-05
						9.19922	0.99993	1.6801e-05
						9.21544	0.99993	1.68817e-05
						9.2317	0.99993	1.69627e-05
						9.24798	0.99993	1.70442e-05
						9.26429	0.99993	1.7126e-05
						9.28063	0.99993	1.72082e-05
						9.297	0.99993	1.72909e-05
						9.3134	0.99993	1.73739e-05
						9.32982	0.99993	1.74574e-05
						9.34628	0.99993	1.75412e-05
						9.36276	0.99993	1.76255e-05
						9.37927	0.99993	1.77102e-05
						9.39582	0.99993	1.77953e-05
						9.41239	0.99993	1.78808e-05
						9.42899	0.99993	1.79667e-05
						9.44562	0.99993	1.8053e-05
						9.46228	0.99993	1.81398e-05
						9.47897	0.99993	1.8227e-05
						9.49569	0.99993	1.83146e-05
						9.51243	0.99993	1.84026e-05
						9.52921	0.99993	1.84911e-05
						9.54602	0.99993	1.858e-05
						9.56286	0.99993	1.86693e-05
						9.57972	0.99993	1.87591e-05
						9.59662	0.99993	1.88493e-05
						9.61354	0.99992	1.894e-05
						9.6305	0.99992	1.90311e-05
						9.64749	0.99992	1.91226e-05
						9.6645	0.99992	1.92146e-05
						9.68155	0.99992	1.93071e-05
						9.69862	0.99992	1.94e-05
						9.71573	0.99992	1.94933e-05
						9.73286	0.99992	1.95871e-05
						9.75003	0.99992	1.96814e-05
						9.76723	0.99992	1.97761e-05
						9.78445	0.99992	1.98713e-05
						9.80171	0.99992	1.99669e-05
						9.819	0.99992	2.00631e-05
						9.83632	0.99992	2.01597e-05
						9.85366	0.99992	2.02567e-05
						9.87104	0.99992	2.03543e-05
						9.88845	0.99992	2.04523e-05
						9.90589	0.99992	2.05508e-05
						9.92337	0.99992	2.06498e-05
						9.94087	0.99992	2.07492e-05
						9.9584	0.99992	2.08492e-05
						9.97597	0.99992	2.09496e-05
						9.99356	0.99992	2.10505e-05
						10.0112	0.99992	2.1152e-05
						10.0288	0.99992	2.12539e-05
						10.0465	0.99992	2.13563e-05
						10.0642	0.99991	2.14592e-05
						10.082	0.99991	2.15627e-05
						10.0998	0.99991	2.16666e-05
						10.1176	0.99991	2.1771e-05
						10.1354	0.99991	2.1876e-05
						10.1533	0.99991	2.19815e-05
						10.1712	0.99991	2.20874e-05
						10.1892	0.99991	2.21939e-05
						10.2071	0.99991	2.2301e-05
						10.2251	0.99991	2.24085e-05
						10.2432	0.99991	2.25166e-05
						10.2612	0.99991	2.26252e-05
						10.2793	0.99991	2.27343e-05
						10.2975	0.99991	2.2844e-05
						10.3156	0.99991	2.29542e-05
						10.3338	0.99991	2.3065e-05
						10.3521	0.99991	2.31763e-05
						10.3703	0.99991	2.32881e-05
						10.3886	0.99991	2.34005e-05
						10.4069	0.99991	2.35134e-05
						10.4253	0.99991	2.36269e-05
						10.4437	0.99991	2.3741e-05
						10.4621	0.99991	2.38556e-05
						10.4805	0.9999	2.39708e-05
						10.499	0.9999	2.40865e-05
						10.5175	0.9999	2.42028e-05
						10.5361	0.9999	2.43197e-05
						10.5547	0.9999	2.44371e-05
						10.5733	0.9999	2.45552e-05
						10.5919	0.9999	2.46738e-05
						10.6106	0.9999	2.47929e-05
						10.6293	0.9999	2.49127e-05
						10.6481	0.9999	2.50331e-05
						10.6669	0.9999	2.5154e-05
						10.6857	0.9999	2.52756e-05
						10.7045	0.9999	2.53977e-05
						10.7234	0.9999	2.55204e-05
						10.7423	0.9999	2.56438e-05
						10.7613	0.9999	2.57677e-05
						10.7802	0.9999	2.58923e-05
						10.7993	0.9999	2.60175e-05
						10.8183	0.9999	2.61432e-05
						10.8374	0.9999	2.62696e-05
						10.8565	0.9999	2.63967e-05
						10.8756	0.99989	2.65243e-05
						10.8948	0.99989	2.66526e-05
						10.914	0.99989	2.67815e-05
						10.9333	0.99989	2.6911e-05
						10.9526	0.99989	2.70412e-05
						10.9719	0.99989	2.7172e-05
						10.9912	0.99989	2.73034e-05
						11.0106	0.99989	2.74355e-05
						11.03	0.99989	2.75683e-05
						11.0495	0.99989	2.77017e-05
						11.069	0.99989	2.78358e-05
						11.0885	0.99989	2.79705e-05
						11.1081	0.99989	2.81058e-05
						11.1277	0.99989	2.82419e-05
						11.1473	0.99989	2.83786e-05
						11.1669	0.99989	2.8516e-05
						11.1866	0.99989	2.8654e-05
						11.2064	0.99989	2.87928e-05
						11.2261	0.99989	2.89322e-05
						11.2459	0.99988	2.90723e-05
						11.2658	0.99988	2.92131e-05
						11.2856	0.99988	2.93546e-05
						11.3056	0.99988	2.94968e-05
						11.3255	0.99988	2.96397e-05
						11.3455	0.99988	2.97833e-05
						11.3655	0.99988	2.99275e-05
						11.3855	0.99988	3.00726e-05
						11.4056	0.99988	3.02183e-05
						11.4257	0.99988	3.03647e-05
						11.4459	0.99988	3.05119e-05
						11.4661	0.99988	3.06597e-05
						11.4863	0.99988	3.08083e-05
						11.5065	0.99988	3.09577e-05
						11.5268	0.99988	3.11077e-05
						11.5472	0.99988	3.12586e-05
						11.5675	0.99988	3.14101e-05
						11.5879	0.99987	3.15624e-05
						11.6084	0.99987	3.17155e-05
						11.6288	0.99987	3.18693e-05
						11.6494	0.99987	3.20238e-05
						11.6699	0.99987	3.21792e-05
						11.6905	0.99987	3.23352e-05
						11.7111	0.99987	3.24921e-05
						11.7318	0.99987	3.26497e-05
						11.7524	0.99987	3.28081e-05
						11.7732	0.99987	3.29673e-05
						11.7939	0.99987	3.31273e-05
						11.8147	0.99987	3.3288e-05
						11.8356	0.99987	3.34496e-05
						11.8565	0.99987	3.36119e-05
						11.8774	0.99987	3.37751e-05
						11.8983	0.99987	3.3939e-05
						11.9193	0.99986	3.41038e-05
						11.9403	0.99986	3.42694e-05
						11.9614	0.99986	3.44358e-05
						11.9825	0.99986	3.4603e-05
						12.0036	0.99986	3.4771e-05
						12.0248	0.99986	3.49399e-05
						12.046	0.99986	3.51095e-05
						12.0672	0.99986	3.52801e-05
						12.0885	0.99986	3.54514e-05
						12.1098	0.99986	3.56237e-05
						12.1312	0.99986	3.57967e-05
						12.1526	0.99986	3.59706e-05
						12.174	0.99986	3.61454e-05
						12.1955	0.99986	3.63211e-05
						12.217	0.99986	3.64976e-05
						12.2386	0.99985	3.66749e-05
						12.2601	0.99985	3.68532e-05
						12.2818	0.99985	3.70323e-05
						12.3034	0.99985	3.72123e-05
						12.3251	0.99985	3.73932e-05
						12.3469	0.99985	3.7575e-05
						12.3687	0.99985	3.77577e-05
						12.3905	0.99985	3.79413e-05
						12.4123	0.99985	3.81258e-05
						12.4342	0.99985	3.83112e-05
						12.4561	0.99985	3.84976e-05
						12.4781	0.99985	3.86848e-05
						12.5001	0.99985	3.8873e-05
						12.5222	0.99984	3.90621e-05
						12.5442	0.99984	3.92521e-05
						12.5664	0.99984	3.94431e-05
						12.5885	0.99984	3.9635e-05
						12.6107	0.99984	3.98279e-05
						12.633	0.99984	4.00217e-05
						12.6553	0.99984	4.02165e-05
						12.6776	0.99984	4.04122e-05
						12.6999	0.99984	4.06089e-05
						12.7223	0.99984	4.08066e-05
						12.7448	0.99984	4.10052e-05
						12.7673	0.99984	4.12049e-05
						12.7898	0.99984	4.14055e-05
						12.8123	0.99983	4.16071e-05
						12.8349	0.99983	4.18097e-05
						12.8576	0.99983	4.20133e-05
						12.8803	0.99983	4.22179e-05
						12.903	0.99983	4.24235e-05
						12.9257	0.99983	4.26302e-05
						12.9485	0.99983	4.28379e-05
						12.9714	0.99983	4.30465e-05
						12.9942	0.99983	4.32563e-05
						13.0172	0.99983	4.3467e-05
						13.0401	0.99983	4.36788e-05
						13.0631	0.99983	4.38917e-05
						13.0861	0.99982	4.41056e-05
						13.1092	0.99982	4.43205e-05
						13.1324	0.99982	4.45366e-05
						13.1555	0.99982	4.47537e-05
						13.1787	0.99982	4.49718e-05
						13.202	0.99982	4.51911e-05
						13.2252	0.99982	4.54114e-05
						13.2486	0.99982	4.56328e-05
						13.2719	0.99982	4.58554e-05
						13.2953	0.99982	4.6079e-05
						13.3188	0.99982	4.63037e-05
						13.3423	0.99982	4.65295e-05
						13.3658	0.99981	4.67565e-05
						13.3894	0.99981	4.69846e-05
						13.413	0.99981	4.72138e-05
						13.4367	0.99981	4.74441e-05
						13.4604	0.99981	4.76756e-05
						13.4841	0.99981	4.79082e-05
						13.5079	0.99981	4.8142e-05
						13.5317	0.99981	4.8377e-05
						13.5556	0.99981	4.86131e-05
						13.5795	0.99981	4.88503e-05
						13.6034	0.99981	4.90888e-05
						13.6274	0.9998	4.93284e-05
						13.6515	0.9998	4.95692e-05
						13.6755	0.9998	4.98112e-05
						13.6997	0.9998	5.00544e-05
						13.7238	0.9998	5.02989e-05
						13.748	0.9998	5.05445e-05
						13.7723	0.9998	5.07913e-05
						13.7966	0.9998	5.10394e-05
						13.8209	0.9998	5.12887e-05
						13.8453	0.9998	5.15392e-05
						13.8697	0.99979	5.1791e-05
						13.8942	0.99979	5.2044e-05
						13.9187	0.99979	5.22983e-05
						13.9432	0.99979	5.25538e-05
						13.9678	0.99979	5.28106e-05
						13.9924	0.99979	5.30687e-05
						14.0171	0.99979	5.3328e-05
						14.0418	0.99979	5.35887e-05
						14.0666	0.99979	5.38506e-05
						14.0914	0.99979	5.41138e-05
						14.1163	0.99978	5.43784e-05
						14.1412	0.99978	5.46442e-05
						14.1661	0.99978	5.49114e-05
						14.1911	0.99978	5.51799e-05
						14.2161	0.99978	5.54497e-05
						14.2412	0.99978	5.57209e-05
						14.2663	0.99978	5.59934e-05
						14.2915	0.99978	5.62673e-05
						14.3167	0.99978	5.65425e-05
						14.3419	0.99977	5.68191e-05
						14.3672	0.99977	5.7097e-05
						14.3926	0.99977	5.73764e-05
						14.418	0.99977	5.76571e-05
						14.4434	0.99977	5.79392e-05
						14.4689	0.99977	5.82227e-05
						14.4944	0.99977	5.85077e-05
						14.5199	0.99977	5.8794e-05
						14.5456	0.99977	5.90818e-05
						14.5712	0.99976	5.9371e-05
						14.5969	0.99976	5.96616e-05
						14.6227	0.99976	5.99537e-05
						14.6484	0.99976	6.02472e-05
						14.6743	0.99976	6.05422e-05
						14.7002	0.99976	6.08386e-05
						14.7261	0.99976	6.11365e-05
						14.7521	0.99976	6.14359e-05
						14.7781	0.99975	6.17368e-05
						14.8041	0.99975	6.20392e-05
						14.8302	0.99975	6.23431e-05
						14.8564	0.99975	6.26485e-05
						14.8826	0.99975	6.29554e-05
						14.9089	0.99975	6.32638e-05
						14.9352	0.99975	6.35738e-05
						14.9615	0.99975	6.38853e-05
						14.9879	0.99975	6.41984e-05
						15.0143	0.99974	6.4513e-05
						15.0408	0.99974	6.48292e-05
						15.0673	0.99974	6.51469e-05
						15.0939	0.99974	6.54662e-05
						15.1205	0.99974	6.57872e-05
						15.1472	0.99974	6.61097e-05
						15.1739	0.99974	6.64338e-05
						15.2007	0.99973	6.67595e-05
						15.2275	0.99973	6.70869e-05
						15.2543	0.99973	6.74159e-05
						15.2812	0.99973	6.77465e-05
						15.3082	0.99973	6.80787e-05
						15.3352	0.99973	6.84126e-05
						15.3622	0.99973	6.87482e-05
						15.3893	0.99973	6.90855e-05
						15.4165	0.99972	6.94244e-05
						15.4437	0.99972	6.9765e-05
						15.4709	0.99972	7.01073e-05
						15.4982	0.99972	7.04513e-05
						15.5255	0.99972	7.0797e-05
						15.5529	0.99972	7.11445e-05
						15.5803	0.99972	7.14936e-05
						15.6078	0.99971	7.18445e-05
						15.6354	0.99971	7.21972e-05
						15.6629	0.99971	7.25516e-05
						15.6906	0.99971	7.29078e-05
						15.7182	0.99971	7.32657e-05
						15.746	0.99971	7.36255e-05
						15.7737	0.99971	7.3987e-05
						15.8015	0.9997	7.43503e-05
						15.8294	0.9997	7.47155e-05
						15.8573	0.9997	7.50824e-05
						15.8853	0.9997	7.54512e-05
						15.9133	0.9997	7.58218e-05
						15.9414	0.9997	7.61943e-05
						15.9695	0.9997	7.65686e-05
						15.9977	0.99969	7.69448e-05
						16.0259	0.99969	7.73228e-05
						16.0541	0.99969	7.77028e-05
						16.0825	0.99969	7.80846e-05
						16.1108	0.99969	7.84684e-05
						16.1392	0.99969	7.8854e-05
						16.1677	0.99969	7.92416e-05
						16.1962	0.99968	7.96311e-05
						16.2248	0.99968	8.00225e-05
						16.2534	0.99968	8.04159e-05
						16.2821	0.99968	8.08113e-05
						16.3108	0.99968	8.12086e-05
						16.3396	0.99968	8.1608e-05
						16.3684	0.99967	8.20093e-05
						16.3972	0.99967	8.24126e-05
						16.4262	0.99967	8.28179e-05
						16.4551	0.99967	8.32252e-05
						16.4842	0.99967	8.36346e-05
						16.5132	0.99967	8.4046e-05
						16.5424	0.99966	8.44595e-05
						16.5715	0.99966	8.4875e-05
						16.6008	0.99966	8.52926e-05
						16.63	0.99966	8.57123e-05
						16.6594	0.99966	8.61341e-05
						16.6888	0.99966	8.6558e-05
						16.7182	0.99965	8.6984e-05
						16.7477	0.99965	8.74121e-05
						16.7772	0.99965	8.78424e-05
						16.8068	0.99965	8.82748e-05
						16.8364	0.99965	8.87094e-05
						16.8661	0.99965	8.91461e-05
						16.8959	0.99964	8.9585e-05
						16.9257	0.99964	9.00261e-05
						16.9555	0.99964	9.04695e-05
						16.9855	0.99964	9.0915e-05
						17.0154	0.99964	9.13627e-05
						17.0454	0.99964	9.18127e-05
						17.0755	0.99963	9.2265e-05
						17.1056	0.99963	9.27195e-05
						17.1358	0.99963	9.31762e-05
						17.166	0.99963	9.36353e-05
						17.1963	0.99963	9.40966e-05
						17.2266	0.99962	9.45603e-05
						17.257	0.99962	9.50262e-05
						17.2874	0.99962	9.54945e-05
						17.3179	0.99962	9.59652e-05
						17.3484	0.99962	9.64381e-05
						17.379	0.99962	9.69135e-05
						17.4097	0.99961	9.73912e-05
						17.4404	0.99961	9.78713e-05
						17.4712	0.99961	9.83538e-05
						17.502	0.99961	9.88388e-05
						17.5328	0.99961	9.93261e-05
						17.5638	0.9996	9.98159e-05
						17.5948	0.9996	0.000100308
						17.6258	0.9996	0.000100803
						17.6569	0.9996	0.0001013
						17.688	0.9996	0.0001018
						17.7192	0.99959	0.000102302
						17.7505	0.99959	0.000102806
						17.7818	0.99959	0.000103314
						17.8131	0.99959	0.000103823
						17.8446	0.99959	0.000104336
						17.876	0.99958	0.000104851
						17.9076	0.99958	0.000105368
						17.9391	0.99958	0.000105888
						17.9708	0.99958	0.000106411
						18.0025	0.99958	0.000106936
						18.0342	0.99957	0.000107464
						18.066	0.99957	0.000107994
						18.0979	0.99957	0.000108527
						18.1298	0.99957	0.000109063
						18.1618	0.99956	0.000109602
						18.1938	0.99956	0.000110143
						18.2259	0.99956	0.000110687
						18.2581	0.99956	0.000111233
						18.2903	0.99956	0.000111783
						18.3225	0.99955	0.000112335
						18.3548	0.99955	0.00011289
						18.3872	0.99955	0.000113447
						18.4196	0.99955	0.000114008
						18.4521	0.99955	0.000114571
						18.4847	0.99954	0.000115137
						18.5173	0.99954	0.000115706
						18.5499	0.99954	0.000116278
						18.5827	0.99954	0.000116852
						18.6154	0.99953	0.00011743
						18.6483	0.99953	0.00011801
						18.6811	0.99953	0.000118594
						18.7141	0.99953	0.00011918
						18.7471	0.99952	0.000119769
						18.7802	0.99952	0.000120361
						18.8133	0.99952	0.000120956
						18.8465	0.99952	0.000121554
						18.8797	0.99952	0.000122155
						18.913	0.99951	0.00012276
						18.9464	0.99951	0.000123367
						18.9798	0.99951	0.000123977
						19.0133	0.99951	0.00012459
						19.0468	0.9995	0.000125206
						19.0804	0.9995	0.000125826
						19.114	0.9995	0.000126448
						19.1477	0.9995	0.000127074
						19.1815	0.99949	0.000127703
						19.2154	0.99949	0.000128334
						19.2492	0.99949	0.00012897
						19.2832	0.99949	0.000129608
						19.3172	0.99948	0.000130249
						19.3513	0.99948	0.000130894
						19.3854	0.99948	0.000131542
						19.4196	0.99948	0.000132193
						19.4538	0.99947	0.000132847
						19.4882	0.99947	0.000133505
						19.5225	0.99947	0.000134166
						19.557	0.99946	0.000134831
						19.5915	0.99946	0.000135498
						19.626	0.99946	0.000136169
						19.6606	0.99946	0.000136844
						19.6953	0.99945	0.000137521
						19.73	0.99945	0.000138203
						19.7648	0.99945	0.000138887
						19.7997	0.99945	0.000139575
						19.8346	0.99944	0.000140267
						19.8696	0.99944	0.000140962
						19.9047	0.99944	0.00014166
						19.9398	0.99943	0.000142362
						19.9749	0.99943	0.000143068
						20.0101	0.99943	0.000143777
						20.0454	0.99943	0.000144489
						20.0808	0.99942	0.000145206
						20.1162	0.99942	0.000145925
						20.1517	0.99942	0.000146649
						20.1872	0.99941	0.000147376
						20.2228	0.99941	0.000148106
						20.2585	0.99941	0.000148841
						20.2942	0.99941	0.000149579
						20.33	0.9994	0.000150321
						20.3659	0.9994	0.000151066
						20.4018	0.9994	0.000151815
						20.4378	0.99939	0.000152568
						20.4738	0.99939	0.000153325
						20.5099	0.99939	0.000154086
						20.5461	0.99939	0.00015485
						20.5824	0.99938	0.000155618
						20.6187	0.99938	0.00015639
						20.655	0.99938	0.000157166
						20.6915	0.99937	0.000157946
						20.728	0.99937	0.00015873
						20.7645	0.99937	0.000159518
						20.8011	0.99936	0.00016031
						20.8378	0.99936	0.000161105
						20.8746	0.99936	0.000161905
						20.9114	0.99935	0.000162709
						20.9483	0.99935	0.000163517
						20.9852	0.99935	0.000164329
						21.0222	0.99934	0.000165145
						21.0593	0.99934	0.000165965
						21.0965	0.99934	0.000166789
						21.1337	0.99933	0.000167617
						21.1709	0.99933	0.00016845
						21.2083	0.99933	0.000169286
						21.2457	0.99932	0.000170127
						21.2832	0.99932	0.000170972
						21.3207	0.99932	0.000171822
						21.3583	0.99931	0.000172675
						21.396	0.99931	0.000173533
						21.4337	0.99931	0.000174396
						21.4715	0.9993	0.000175262
						21.5094	0.9993	0.000176133
						21.5473	0.9993	0.000177009
						21.5853	0.99929	0.000177888
						21.6234	0.99929	0.000178773
						21.6615	0.99929	0.000179661
						21.6997	0.99928	0.000180554
						21.738	0.99928	0.000181452
						21.7764	0.99928	0.000182354
						21.8148	0.99927	0.000183261
						21.8532	0.99927	0.000184172
						21.8918	0.99927	0.000185088
						21.9304	0.99926	0.000186009
						21.9691	0.99926	0.000186934
						22.0078	0.99925	0.000187864
						22.0466	0.99925	0.000188798
						22.0855	0.99925	0.000189737
						22.1245	0.99924	0.000190681
						22.1635	0.99924	0.00019163
						22.2026	0.99924	0.000192583
						22.2417	0.99923	0.000193542
						22.281	0.99923	0.000194505
						22.3203	0.99922	0.000195473
						22.3596	0.99922	0.000196446
						22.3991	0.99922	0.000197423
						22.4386	0.99921	0.000198406
						22.4781	0.99921	0.000199394
						22.5178	0.9992	0.000200386
						22.5575	0.9992	0.000201384
						22.5973	0.9992	0.000202387
						22.6371	0.99919	0.000203395
						22.6771	0.99919	0.000204407
						22.7171	0.99918	0.000205425
						22.7571	0.99918	0.000206448
						22.7973	0.99918	0.000207477
						22.8375	0.99917	0.00020851
						22.8778	0.99917	0.000209549
						22.9181	0.99916	0.000210593
						22.9585	0.99916	0.000211642
						22.999	0.99916	0.000212696
						23.0396	0.99915	0.000213756
						23.0802	0.99915	0.000214821
						23.1209	0.99914	0.000215892
						23.1617	0.99914	0.000216968
						23.2026	0.99913	0.000218049
						23.2435	0.99913	0.000219136
						23.2845	0.99913	0.000220228
						23.3255	0.99912	0.000221326
						23.3667	0.99912	0.000222429
						23.4079	0.99911	0.000223538
						23.4492	0.99911	0.000224653
						23.4905	0.9991	0.000225773
						23.532	0.9991	0.000226899
						23.5735	0.99909	0.00022803
						23.6151	0.99909	0.000229167
						23.6567	0.99909	0.00023031
						23.6984	0.99908	0.000231459
						23.7402	0.99908	0.000232614
						23.7821	0.99907	0.000233774
						23.824	0.99907	0.00023494
						23.8661	0.99906	0.000236113
						23.9082	0.99906	0.000237291
						23.9503	0.99905	0.000238475
						23.9926	0.99905	0.000239665
						24.0349	0.99904	0.000240861
						24.0773	0.99904	0.000242063
						24.1197	0.99903	0.000243271
						24.1623	0.99903	0.000244485
						24.2049	0.99902	0.000245706
						24.2476	0.99902	0.000246932
						24.2904	0.99902	0.000248165
						24.3332	0.99901	0.000249404
						24.3761	0.99901	0.00025065
						24.4191	0.999	0.000251901
						24.4622	0.999	0.000253159
						24.5053	0.99899	0.000254424
						24.5485	0.99899	0.000255694
						24.5918	0.99898	0.000256971
						24.6352	0.99898	0.000258255
						24.6787	0.99897	0.000259545
						24.7222	0.99896	0.000260842
						24.7658	0.99896	0.000262145
						24.8095	0.99895	0.000263455
						24.8532	0.99895	0.000264771
						24.8971	0.99894	0.000266094
						24.941	0.99894	0.000267424
						24.985	0.99893	0.000268761
						25.029	0.99893	0.000270104
						25.0732	0.99892	0.000271454
						25.1174	0.99892	0.000272811
						25.1617	0.99891	0.000274175
						25.2061	0.99891	0.000275546
						25.2505	0.9989	0.000276923
						25.2951	0.9989	0.000278308
						25.3397	0.99889	0.0002797
						25.3844	0.99888	0.000281098
						25.4291	0.99888	0.000282504
						25.474	0.99887	0.000283917
						25.5189	0.99887	0.000285337
						25.5639	0.99886	0.000286765
						25.609	0.99886	0.000288199
						25.6542	0.99885	0.000289641
						25.6994	0.99884	0.00029109
						25.7448	0.99884	0.000292546
						25.7902	0.99883	0.00029401
						25.8357	0.99883	0.000295481
						25.8812	0.99882	0.00029696
						25.9269	0.99882	0.000298446
						25.9726	0.99881	0.00029994
						26.0184	0.9988	0.000301441
						26.0643	0.9988	0.00030295
						26.1103	0.99879	0.000304467
						26.1563	0.99879	0.000305991
						26.2025	0.99878	0.000307523
						26.2487	0.99877	0.000309063
						26.295	0.99877	0.000310611
						26.3413	0.99876	0.000312166
						26.3878	0.99876	0.000313729
						26.4343	0.99875	0.000315301
						26.481	0.99874	0.00031688
						26.5277	0.99874	0.000318467
						26.5745	0.99873	0.000320063
						26.6213	0.99872	0.000321666
						26.6683	0.99872	0.000323278
						26.7153	0.99871	0.000324897
						26.7624	0.9987	0.000326525
						26.8096	0.9987	0.000328161
						26.8569	0.99869	0.000329806
						26.9043	0.99868	0.000331459
						26.9518	0.99868	0.00033312
						26.9993	0.99867	0.00033479
						27.0469	0.99867	0.000336468
						27.0946	0.99866	0.000338155
						27.1424	0.99865	0.00033985
						27.1903	0.99864	0.000341554
						27.2382	0.99864	0.000343266
						27.2863	0.99863	0.000344988
						27.3344	0.99862	0.000346718
						27.3826	0.99862	0.000348456
						27.4309	0.99861	0.000350204
						27.4793	0.9986	0.000351961
						27.5277	0.9986	0.000353726
						27.5763	0.99859	0.0003555
						27.6249	0.99858	0.000357284
						27.6736	0.99858	0.000359076
						27.7225	0.99857	0.000360878
						27.7714	0.99856	0.000362689
						27.8203	0.99855	0.000364508
						27.8694	0.99855	0.000366338
						27.9186	0.99854	0.000368176
						27.9678	0.99853	0.000370024
						28.0171	0.99852	0.000371881
						28.0665	0.99852	0.000373748
						28.1161	0.99851	0.000375624
						28.1656	0.9985	0.00037751
						28.2153	0.99849	0.000379405
						28.2651	0.99849	0.00038131
						28.3149	0.99848	0.000383225
						28.3649	0.99847	0.000385149
						28.4149	0.99846	0.000387083
						28.465	0.99846	0.000389027
						28.5152	0.99845	0.000390981
						28.5655	0.99844	0.000392945
						28.6159	0.99843	0.000394919
						28.6664	0.99843	0.000396903
						28.7169	0.99842	0.000398897
						28.7676	0.99841	0.000400901
						28.8183	0.9984	0.000402915
						28.8691	0.99839	0.00040494
						28.9201	0.99839	0.000406975
						28.9711	0.99838	0.00040902
						29.0222	0.99837	0.000411075
						29.0734	0.99836	0.000413142
						29.1246	0.99835	0.000415218
						29.176	0.99834	0.000417305
						29.2275	0.99834	0.000419403
						29.279	0.99833	0.000421512
						29.3306	0.99832	0.000423631
						29.3824	0.99831	0.000425761
						29.4342	0.9983	0.000427902
						29.4861	0.99829	0.000430054
						29.5381	0.99829	0.000432217
						29.5902	0.99828	0.00043439
						29.6424	0.99827	0.000436575
						29.6947	0.99826	0.000438771
						29.7471	0.99825	0.000440979
						29.7995	0.99824	0.000443197
						29.8521	0.99823	0.000445427
						29.9047	0.99822	0.000447668
						29.9575	0.99822	0.00044992
						30.0103	0.99821	0.000452184
						30.0632	0.9982	0.00045446
						30.1163	0.99819	0.000456747
						30.1694	0.99818	0.000459046
						30.2226	0.99817	0.000461356
						30.2759	0.99816	0.000463679
						30.3293	0.99815	0.000466013
						30.3828	0.99814	0.000468359
						30.4364	0.99813	0.000470717
						30.4901	0.99812	0.000473087
						30.5438	0.99811	0.000475469
						30.5977	0.9981	0.000477863
						30.6517	0.9981	0.00048027
						30.7057	0.99809	0.000482689
						30.7599	0.99808	0.00048512
						30.8141	0.99807	0.000487563
						30.8685	0.99806	0.000490019
						30.9229	0.99805	0.000492488
						30.9775	0.99804	0.000494969
						31.0321	0.99803	0.000497463
						31.0868	0.99802	0.000499969
						31.1417	0.99801	0.000502489
						31.1966	0.998	0.000505021
						31.2516	0.99799	0.000507566
						31.3067	0.99798	0.000510124
						31.362	0.99797	0.000512695
						31.4173	0.99796	0.000515279
						31.4727	0.99795	0.000517877
						31.5282	0.99794	0.000520488
						31.5838	0.99793	0.000523112
						31.6395	0.99792	0.000525749
						31.6953	0.9979	0.0005284
						31.7512	0.99789	0.000531064
						31.8072	0.99788	0.000533742
						31.8633	0.99787	0.000536434
						31.9195	0.99786	0.00053914
						31.9758	0.99785	0.000541859
						32.0322	0.99784	0.000544592
						32.0887	0.99783	0.000547339
						32.1453	0.99782	0.000550101
						32.202	0.99781	0.000552876
						32.2588	0.9978	0.000555666
						32.3157	0.99779	0.000558469
						32.3727	0.99777	0.000561287
						32.4298	0.99776	0.00056412
						32.487	0.99775	0.000566967
						32.5443	0.99774	0.000569828
						32.6017	0.99773	0.000572705
						32.6592	0.99772	0.000575595
						32.7168	0.99771	0.000578501
						32.7745	0.99769	0.000581422
						32.8323	0.99768	0.000584357
						32.8902	0.99767	0.000587307
						32.9482	0.99766	0.000590273
						33.0063	0.99765	0.000593254
						33.0645	0.99764	0.00059625
						33.1228	0.99762	0.000599261
						33.1813	0.99761	0.000602287
						33.2398	0.9976	0.00060533
						33.2984	0.99759	0.000608387
						33.3571	0.99758	0.000611461
						33.416	0.99756	0.00061455
						33.4749	0.99755	0.000617655
						33.5339	0.99754	0.000620775
						33.5931	0.99753	0.000623912
						33.6523	0.99751	0.000627065
						33.7117	0.9975	0.000630234
						33.7712	0.99749	0.000633419
						33.8307	0.99748	0.000636621
						33.8904	0.99746	0.000639838
						33.9502	0.99745	0.000643073
						34.01	0.99744	0.000646324
						34.07	0.99743	0.000649591
						34.1301	0.99741	0.000652875
						34.1903	0.9974	0.000656176
						34.2506	0.99739	0.000659494
						34.311	0.99737	0.000662829
						34.3715	0.99736	0.000666181
						34.4322	0.99735	0.000669551
						34.4929	0.99733	0.000672937
						34.5537	0.99732	0.000676341
						34.6147	0.99731	0.000679762
						34.6757	0.99729	0.000683201
						34.7369	0.99728	0.000686657
						34.7981	0.99726	0.000690131
						34.8595	0.99725	0.000693623
						34.921	0.99724	0.000697133
						34.9826	0.99722	0.000700661
						35.0443	0.99721	0.000704207
						35.1061	0.99719	0.000707771
						35.168	0.99718	0.000711353
						35.23	0.99717	0.000714954
						35.2922	0.99715	0.000718573
						35.3544	0.99714	0.000722211
						35.4168	0.99712	0.000725867
						35.4793	0.99711	0.000729542
						35.5418	0.99709	0.000733236
						35.6045	0.99708	0.000736949
						35.6673	0.99706	0.000740681
						35.7302	0.99705	0.000744432
						35.7932	0.99704	0.000748202
						35.8564	0.99702	0.000751992
						35.9196	0.99701	0.000755801
						35.983	0.99699	0.000759629
						36.0464	0.99697	0.000763478
						36.11	0.99696	0.000767346
						36.1737	0.99694	0.000771233
						36.2375	0.99693	0.000775141
						36.3014	0.99691	0.000779069
						36.3654	0.9969	0.000783017
						36.4296	0.99688	0.000786985
						36.4938	0.99687	0.000790974
						36.5582	0.99685	0.000794983
						36.6227	0.99683	0.000799013
						36.6873	0.99682	0.000803063
						36.752	0.9968	0.000807134
						36.8168	0.99679	0.000811226
						36.8817	0.99677	0.000815339
						36.9468	0.99675	0.000819473
						37.0119	0.99674	0.000823629
						37.0772	0.99672	0.000827805
						37.1426	0.9967	0.000832003
						37.2081	0.99669	0.000836223
						37.2737	0.99667	0.000840465
						37.3395	0.99665	0.000844728
						37.4053	0.99664	0.000849013
						37.4713	0.99662	0.00085332
						37.5374	0.9966	0.000857649
						37.6036	0.99659	0.000862001
						37.6699	0.99657	0.000866374
						37.7364	0.99655	0.000870771
						37.8029	0.99653	0.000875189
						37.8696	0.99652	0.000879631
						37.9364	0.9965	0.000884095
						38.0033	0.99648	0.000888583
						38.0703	0.99646	0.000893093
						38.1375	0.99644	0.000897627
						38.2047	0.99643	0.000902184
						38.2721	0.99641	0.000906764
						38.3396	0.99639	0.000911368
						38.4072	0.99637	0.000915995
						38.475	0.99635	0.000920647
						38.5429	0.99634	0.000925322
						38.6108	0.99632	0.000930021
						38.6789	0.9963	0.000934745
						38.7471	0.99628	0.000939492
						38.8155	0.99626	0.000944264
						38.8839	0.99624	0.000949061
						38.9525	0.99622	0.000953882
						39.0212	0.9962	0.000958729
						39.0901	0.99618	0.0009636
						39.159	0.99616	0.000968496
						39.2281	0.99615	0.000973417
						39.2972	0.99613	0.000978364
						39.3666	0.99611	0.000983336
						39.436	0.99609	0.000988334
						39.5055	0.99607	0.000993357
						39.5752	0.99605	0.000998406
						39.645	0.99603	0.001
						39.715	0.99601	0.00101
						39.785	0.99599	0.00101
						39.8552	0.99597	0.00102
						39.9255	0.99595	0.00102
						39.9959	0.99592	0.00103
						40.0664	0.9959	0.00103
						40.1371	0.99588	0.00104
						40.2079	0.99586	0.00105
						40.2788	0.99584	0.00105
						40.3498	0.99582	0.00106
						40.421	0.9958	0.00106
						40.4923	0.99578	0.00107
						40.5637	0.99576	0.00107
						40.6353	0.99573	0.00108
						40.7069	0.99571	0.00108
						40.7787	0.99569	0.00109
						40.8506	0.99567	0.00109
						40.9227	0.99565	0.0011
						40.9949	0.99563	0.00111
						41.0672	0.9956	0.00111
						41.1396	0.99558	0.00112
						41.2122	0.99556	0.00112
						41.2848	0.99554	0.00113
						41.3577	0.99551	0.00113
						41.4306	0.99549	0.00114
						41.5037	0.99547	0.00115
						41.5769	0.99544	0.00115
						41.6502	0.99542	0.00116
						41.7237	0.9954	0.00116
						41.7973	0.99538	0.00117
						41.871	0.99535	0.00117
						41.9448	0.99533	0.00118
						42.0188	0.9953	0.00119
						42.0929	0.99528	0.00119
						42.1672	0.99526	0.0012
						42.2415	0.99523	0.0012
						42.316	0.99521	0.00121
						42.3907	0.99518	0.00122
						42.4654	0.99516	0.00122
						42.5403	0.99514	0.00123
						42.6154	0.99511	0.00124
						42.6905	0.99509	0.00124
						42.7658	0.99506	0.00125
						42.8413	0.99504	0.00125
						42.9168	0.99501	0.00126
						42.9925	0.99498	0.00127
						43.0683	0.99496	0.00127
						43.1443	0.99493	0.00128
						43.2204	0.99491	0.00129
						43.2966	0.99488	0.00129
						43.373	0.99486	0.0013
						43.4495	0.99483	0.00131
						43.5261	0.9948	0.00131
						43.6029	0.99478	0.00132
						43.6798	0.99475	0.00133
						43.7568	0.99472	0.00133
						43.834	0.9947	0.00134
						43.9113	0.99467	0.00135
						43.9888	0.99464	0.00135
						44.0663	0.99462	0.00136
						44.1441	0.99459	0.00137
						44.2219	0.99456	0.00138
						44.2999	0.99453	0.00138
						44.3781	0.99451	0.00139
						44.4563	0.99448	0.0014
						44.5347	0.99445	0.0014
						44.6133	0.99442	0.00141
						44.692	0.99439	0.00142
						44.7708	0.99436	0.00142
						44.8498	0.99434	0.00143
						44.9289	0.99431	0.00144
						45.0081	0.99428	0.00145
						45.0875	0.99425	0.00145
						45.167	0.99422	0.00146
						45.2467	0.99419	0.00147
						45.3265	0.99416	0.00148
						45.4064	0.99413	0.00148
						45.4865	0.9941	0.00149
						45.5667	0.99407	0.0015
						45.6471	0.99404	0.00151
[truncated: 4,001 more rows]

## Sheet: Figure 3B
[Mg] (mM)	Normalized fluorescence for FGCaMP (Ex402) (a.u.)	Error	Normalized fluorescence for FGCaMP (Ex493) (a.u.)	Error
1	10	0	8.11762	0.01044
1	7.49158	0.92589	6.5016	0.10503
2	7.64197	0.87039	7.20657	0.108
10	7.53144	0.77127	7.59781	0.0515
50	7.67912	0.78448	6.89304	0.03125
500	9.12739	0.79726	10	0

## Sheet: Figure 3C
[Ca2+] (M)	Kobs for FGCaMP (Ex402) (s-1)	Error	Kobs for FGCaMP (Ex493) (s-1)	Error	Kobs for GCaMP6s (s-1)	Error
5e-08	0.38	0.06	0.39	0.1	0.107	0.001
7.5e-08	0.46	0.01	0.48	0.3	0.14	0.01
1e-07	0.337	0.002	0.39	0.05	0.218	0.001
1.25e-07	0.465	0.002	0.42	0.05	0.347	0.001
1.75e-07	0.9	0.01	0.76	0.03	0.781	0.002
2.5e-07	3.22	0.01	1.95	0.01	2.985	0.007
3.5e-07	8.03	0.02	8	0.2	10.9	0.2
5e-07	26	0.7	29.3	0.8

## Sheet: Figure 3D
Time (s)	Normalized fluorescence for FGCaMP (Ex402) (a.u.)		Time (s)	Normalized fluorescence for FGCaMP (Ex493) (a.u.)	Normalized fluorescence for GCaMP6s (a.u.)
0	1		0	1	1
0.01	0.99		0.04	0.95	0.97
0.02	0.98		0.08	0.89	0.94
0.03	0.96		0.12	0.84	0.91
0.04	0.95		0.16	0.8	0.88
0.05	0.94		0.2	0.76	0.85
0.06	0.93		0.24	0.71	0.82
0.07	0.92		0.28	0.68	0.8
0.08	0.9		0.32	0.64	0.77
0.09	0.89		0.36	0.6	0.75
0.1	0.88		0.4	0.57	0.72
0.11	0.87		0.44	0.54	0.7
0.12	0.86		0.48	0.51	0.68
0.13	0.85		0.52	0.48	0.65
0.14	0.84		0.56	0.46	0.63
0.15	0.83		0.6	0.43	0.61
0.16	0.82		0.64	0.41	0.59
0.17	0.81		0.68	0.39	0.57
0.18	0.8		0.72	0.36	0.56
0.19	0.79		0.76	0.34	0.54
0.2	0.78		0.8	0.33	0.52
0.21	0.77		0.84	0.31	0.5
0.22	0.76		0.88	0.29	0.49
0.23	0.75		0.92	0.27	0.47
0.24	0.74		0.96	0.26	0.46
0.25	0.73		1	0.25	0.44
0.26	0.72		1.04	0.23	0.43
0.27	0.71		1.08	0.22	0.41
0.28	0.7		1.12	0.21	0.4
0.29	0.7		1.16	0.2	0.39
0.3	0.69		1.2	0.19	0.38
0.31	0.68		1.24	0.18	0.36
0.32	0.67		1.28	0.17	0.35
0.33	0.66		1.32	0.16	0.34
0.34	0.65		1.36	0.15	0.33
0.35	0.65		1.4	0.14	0.32
0.36	0.64		1.44	0.13	0.31
0.37	0.63		1.48	0.13	0.3
0.38	0.62		1.52	0.12	0.29
0.39	0.61		1.56	0.11	0.28
0.4	0.61		1.6	0.11	0.27
0.41	0.6		1.64	0.1	0.26
0.42	0.59		1.68	0.09	0.25
0.43	0.58		1.72	0.09	0.25
0.44	0.58		1.76	0.08	0.24
0.45	0.57		1.8	0.08	0.23
0.46	0.56		1.84	0.08	0.22
0.47	0.56		1.88	0.07	0.22
0.48	0.55		1.92	0.07	0.21
0.49	0.54		1.96	0.06	0.2
0.5	0.54		2	0.06	0.2
0.51	0.53		2.04	0.06	0.19
0.52	0.52		2.08	0.05	0.18
0.53	0.52		2.12	0.05	0.18
0.54	0.51		2.16	0.05	0.17
0.55	0.5		2.2	0.05	0.17
0.56	0.5		2.24	0.04	0.16
0.57	0.49		2.28	0.04	0.16
0.58	0.48		2.32	0.04	0.15
0.59	0.48		2.36	0.04	0.15
0.6	0.47		2.4	0.03	0.14
0.61	0.47		2.44	0.03	0.14
0.62	0.46		2.48	0.03	0.13
0.63	0.46		2.52	0.03	0.13
0.64	0.45		2.56	0.03	0.12
0.65	0.44		2.6	0.03	0.12
0.66	0.44		2.64	0.02	0.12
0.67	0.43		2.68	0.02	0.11
0.68	0.43		2.72	0.02	0.11
0.69	0.42		2.76	0.02	0.11
0.7	0.42		2.8	0.02	0.1
0.71	0.41		2.84	0.02	0.1
0.72	0.41		2.88	0.02	0.1
0.73	0.4		2.92	0.02	0.09
0.74	0.4		2.96	0.02	0.09
0.75	0.39		3	0.01	0.09
0.76	0.39		3.04	0.01	0.08
0.77	0.38		3.08	0.01	0.08
0.78	0.38		3.12	0.01	0.08
0.79	0.37		3.16	0.01	0.08
0.8	0.37		3.2	0.01	0.07
0.81	0.36		3.24	0.01	0.07
0.82	0.36		3.28	0.01	0.07
0.83	0.35		3.32	0.01	0.07
0.84	0.35		3.36	0.01	0.06
0.85	0.35		3.4	0.01	0.06
0.86	0.34		3.44	0.01	0.06
0.87	0.34		3.48	0.01	0.06
0.88	0.33		3.52	0.01	0.06
0.89	0.33		3.56	0.01	0.05
0.9	0.33		3.6	0.01	0.05
0.91	0.32		3.64	0.01	0.05
0.92	0.32		3.68	0.01	0.05
0.93	0.31		3.72	0.01	0.05
0.94	0.31		3.76	0.01	0.05
0.95	0.31		3.8	0	0.05
0.96	0.3		3.84	0	0.04
0.97	0.3		3.88	0	0.04
0.98	0.29		3.92	0	0.04
0.99	0.29		3.96	0	0.04
1	0.29		4	0	0.04
1.01	0.28
1.02	0.28
1.03	0.28
1.04	0.27
1.05	0.27
1.06	0.27
1.07	0.26
1.08	0.26
1.09	0.26
1.1	0.25
1.11	0.25
1.12	0.25
1.13	0.24
1.14	0.24
1.15	0.24
1.16	0.23
1.17	0.23
1.18	0.23
1.19	0.23
1.2	0.22
1.21	0.22
1.22	0.22
1.23	0.22
1.24	0.21
1.25	0.21
1.26	0.21
1.27	0.2
1.28	0.2
1.29	0.2
1.3	0.2
1.31	0.19
1.32	0.19
1.33	0.19
1.34	0.19
1.35	0.19
1.36	0.18
1.37	0.18
1.38	0.18
1.39	0.18
1.4	0.17
1.41	0.17
1.42	0.17
1.43	0.17
1.44	0.17
1.45	0.16
1.46	0.16
1.47	0.16
1.48	0.16
1.49	0.16
1.5	0.15
1.51	0.15
1.52	0.15
1.53	0.15
1.54	0.15
1.55	0.14
1.56	0.14
1.57	0.14
1.58	0.14
1.59	0.14
1.6	0.14
1.61	0.13
1.62	0.13
1.63	0.13
1.64	0.13
1.65	0.13
1.66	0.13
1.67	0.12
1.68	0.12
1.69	0.12
1.7	0.12
1.71	0.12
1.72	0.12
1.73	0.12
1.74	0.11
1.75	0.11
1.76	0.11
1.77	0.11
1.78	0.11
1.79	0.11
1.8	0.11
1.81	0.1
1.82	0.1
1.83	0.1
1.84	0.1
1.85	0.1
1.86	0.1
1.87	0.1
1.88	0.1
1.89	0.09
1.9	0.09
1.91	0.09
1.92	0.09
1.93	0.09
1.94	0.09
1.95	0.09
1.96	0.09
1.97	0.09
1.98	0.08
1.99	0.08
2	0.08
2.01	0.08
2.02	0.08
2.03	0.08
2.04	0.08
2.05	0.08
2.06	0.08
2.07	0.08
2.08	0.07
2.09	0.07
2.1	0.07
2.11	0.07
2.12	0.07
2.13	0.07
2.14	0.07
2.15	0.07
2.16	0.07
2.17	0.07
2.18	0.07
2.19	0.06
2.2	0.06
2.21	0.06
2.22	0.06
2.23	0.06
2.24	0.06
2.25	0.06
2.26	0.06
2.27	0.06
2.28	0.06
2.29	0.06
2.3	0.06
2.31	0.06
2.32	0.06
2.33	0.05
2.34	0.05
2.35	0.05
2.36	0.05
2.37	0.05
2.38	0.05
2.39	0.05
2.4	0.05
2.41	0.05
2.42	0.05
2.43	0.05
2.44	0.05
2.45	0.05
2.46	0.05
2.47	0.05
2.48	0.05
2.49	0.04
2.5	0.04
2.51	0.04
2.52	0.04
2.53	0.04
2.54	0.04
2.55	0.04
2.56	0.04
2.57	0.04
2.58	0.04
2.59	0.04
2.6	0.04
2.61	0.04
2.62	0.04
2.63	0.04
2.64	0.04
2.65	0.04
2.66	0.04
2.67	0.04
2.68	0.04
2.69	0.03
2.7	0.03
2.71	0.03
2.72	0.03
2.73	0.03
2.74	0.03
2.75	0.03
2.76	0.03
2.77	0.03
2.78	0.03
2.79	0.03
2.8	0.03
2.81	0.03
2.82	0.03
2.83	0.03
2.84	0.03
2.85	0.03
2.86	0.03
2.87	0.03
2.88	0.03
2.89	0.03
2.9	0.03
2.91	0.03
2.92	0.03
2.93	0.03
2.94	0.03
2.95	0.03
2.96	0.02
2.97	0.02
2.98	0.02
2.99	0.02
3	0.02
3.01	0.02
3.02	0.02
3.03	0.02
3.04	0.02
3.05	0.02
3.06	0.02
3.07	0.02
3.08	0.02
3.09	0.02
3.1	0.02
3.11	0.02
3.12	0.02
3.13	0.02
3.14	0.02
3.15	0.02
3.16	0.02
3.17	0.02
3.18	0.02
3.19	0.02
3.2	0.02
3.21	0.02
3.22	0.02
3.23	0.02
3.24	0.02
3.25	0.02
3.26	0.02
3.27	0.02
3.28	0.02
3.29	0.02
3.3	0.02
3.31	0.02
3.32	0.02
3.33	0.02
3.34	0.02
3.35	0.02
3.36	0.02
3.37	0.01
3.38	0.01
3.39	0.01
3.4	0.01
3.41	0.01
3.42	0.01
3.43	0.01
3.44	0.01
3.45	0.01
3.46	0.01
3.47	0.01
3.48	0.01
3.49	0.01
3.5	0.01
3.51	0.01
3.52	0.01
3.53	0.01
3.54	0.01
3.55	0.01
3.56	0.01
3.57	0.01
3.58	0.01
3.59	0.01
3.6	0.01
3.61	0.01
3.62	0.01
3.63	0.01
3.64	0.01
3.65	0.01
3.66	0.01
3.67	0.01
3.68	0.01
3.69	0.01
3.7	0.01
3.71	0.01
3.72	0.01
3.73	0.01
3.74	0.01
3.75	0.01
3.76	0.01
3.77	0.01
3.78	0.01
3.79	0.01
3.8	0.01
3.81	0.01
3.82	0.01
3.83	0.01
3.84	0.01
3.85	0.01
3.86	0.01
3.87	0.01
3.88	0.01
3.89	0.01
3.9	0.01
3.91	0.01
3.92	0.01
3.93	0.01
3.94	0.01
3.95	0.01
3.96	0.01
3.97	0.01
3.98	0.01
3.99	0.01
4	0.01

[truncated: 31 more sheets: Figure 4B, Figure 4D, Figure 4E, Figure 4F, Figure 5B, Figure 5C, Figure 5D, Figure 6C, Figure 6D, Figure 6E, Figure 6F, Figure 6G, Figure 6H, S3A Fig, S3B Fig, S4A Figure, S4B Figure, S5 Figure, S6A Figure, S6B Figure …]
